# Supplementary material for: Role of genetic introgression during the evolution of cultivated rice (Oryza sativa L.)
Source: BMC Evol Biol. 2018 Apr 23;18:57. doi: 10.1186/s12862-018-1180-7 (PMC5913815; doi:10.1186/s12862-018-1180-7)
Supplement: Supplementary file 1 — Supporting tables. (Tables S1 and S2). (XLS 190 kb) [file 12862_2018_1180_MOESM1_ESM.xls]

## Sheet: Table_S1
Table S1 List of rice accessions analysed in this study
Accession	Species/ecotype*	Country of origin*	Latitude*†	Longitude*†	Population assignment	Old Species Name†	Remarks†	Acquired from†	Year acquired(*Year registered)†	IRIS(IRRI)†	Anther length†	Apiculus color†	Awn length†	Grain weight of 20†	Heading date†	Hull color†	Panicle length†	Panicle type†	Pericarp color†	Plant height†	Presence or absence of awn†	Seed fertility†	Shedding degree index†	Spikelet number†	Stigma color†	Stem number†
W0101	O. rufipogon	India	20.48	85.85		O. sativa spontanea	Local name: Barunga	H.I. Oka	*1958/4/1	IRGC100204
W0102	O. rufipogon	India	20.48	85.85		O. sativa spontanea		H.I. Oka	*1958/4/1	IRGC105467
W0103	O. rufipogon	India	20.48	85.85		O. sativa spontanea		H.I. Oka	*1958/4/1	IRGC105468
W0106	O. rufipogon	India	20.46	85.88		O. sativa spontanea	Annual	H.I. Oka	*1958/4/1	IRGC100206,IRGC100897	2.62	Purple	79.9	0.37	7/24	Black		3.5	Red	58.5	Presence	86.5	1	53.8	Purple	112.5
W0107	O. rufipogon	India	20.95	85.1		O. sativa spontanea	Annual; Harvested by a local woman	H.I. Oka	*1958/4/1	IRGC100207,IRGC100898	2.41	Purple	103.5	0.48	2001/7/26	Black	17.6	4	Red	82.3	Presence	94.5	1		Purple	49.7
W0108	O. rufipogon	India	20.46	85.88		O. perennis	Perennial	H.I. Oka	*1958/4/1
W0120	O. rufipogon	India	20.46	85.88		O. perennis		H.I. Oka	*1958/4/1	IRGC101470,IRGC101475,IRGC100899	3.63	Purple	61.6	0.35	8/2-8/29	Black-White		3.4	Red	97.4	Presence	16	2.2	80.3	Purple	49.6
W0121	O. rufipogon	India	20.46	85.9	indica-progenitor	O. perennis	Perennial	H.I. Oka	*1958/4/1	IRGC105469
W0123	O. rufipogon	India	20.46	85.93		O. sativa spontanea		H.I. Oka	*1958/4/1	IRGC105470
W0124	O. rufipogon	India	18.78	84.1	aus-progenitor	O. sativa spontanea or O. perennis	Annual	T. Narise	*1958/4/1
W0125	O. rufipogon	India	21	85.1		O. sativa spontanea or O. perennis		T. Narise	*1958/4/1	IRGC105472
W0126	O. rufipogon	India	21	85.1		O. sativa spontanea or O. perennis		T. Narise	*1958/4/1	IRGC100900
W0128	O. rufipogon	India	19.08	83.81	indica-progenitor	O. sativa spontanea or O. perennis	Perennial	T. Narise	*1958/4/1	IRGC105474
W0130	O. rufipogon	India	19.2	83.81	aus-progenitor	O. sativa spontanea or O. perennis	Perennial	T. Narise	*1958/4/1	IRGC105475
W0132	O. rufipogon	India	17.05	82.18		O. sativa spontanea or O. perennis	Perennial	H.I. Oka	*1958/4/1	IRGC100901
W0133	O. rufipogon	India	17.05	82.18		O. sativa spontanea or O. perennis		H.I. Oka	*1958/4/1
W0134	O. rufipogon	India	16.93	81.88		O. sativa spontanea or O. perennis	Perennial	H.I. Oka	*1958/4/1	IRGC100209
W0135	O. rufipogon	India	16.93	81.88		O. sativa spontanea or O. perennis	Perennial	H.I. Oka	*1958/4/1	IRGC105476
W0136	O. rufipogon	India	16.91	81.82		O. sativa spontanea or O. perennis	Perennial	H.I. Oka	*1958/4/1	IRGC100210,IRGC100902
W0137	O. rufipogon	India	16.91	81.82		O. sativa spontanea or O. perennis		H.I. Oka	*1958/4/1	IRGC100903
W0138	O. rufipogon	India	10.51	76.65		O. sativa spontanea or O. perennis	Annual	H.I. Oka	*1958/4/1	IRGC105477
W0141	O. rufipogon	India	10.37	76.37		O. sativa spontanea or O. perennis	Annual	H.I. Oka	*1958/4/1	IRGC100212
W0143	O. rufipogon	Sri Lanka	7.21	80.2		O. sativa spontanea or O. perennis		H.I. Oka	*1958/4/1	IRGC105478
W0144	O. rufipogon	Sri Lanka	7.07	80.3		O. sativa spontanea or O. perennis	Perennial	H.I. Oka	*1958/4/1	IRGC105479
W0145	O. rufipogon	Thailand	13.72	100.48		O. sativa spontanea or O. perennis	Perennial	H.I. Oka	*1958/4/1	IRGC100904
W0147	O. rufipogon	India	20.48	85.85				H.I. Oka	*1958/4/1	IRGC105480
W0148	O. rufipogon	India	20.48	85.85				H.I. Oka	*1958/4/1
W0149	O. rufipogon	India	23.48	81.1		O. perennis	Perennial	H.I. Oka	*1958/4/1	IRGC100905
W0151	O. rufipogon	India	23.48	81.1	aus-progenitor	O. sativa spontanea (?)		H.I. Oka	*1958/4/1	IRGC105482
W0152	O. rufipogon	India	22.9	88.25		O. sativa spontanea		H.I. Oka	*1958/4/1	IRGC100213
W0153	O. rufipogon	India	22.4	88.66		O. sativa spontanea		H.I. Oka	*1958/4/1	IRGC100906
W0157	O. rufipogon	India	26.59	94.19		O. sativa spontanea	Perennial	Y. Tazima	*1958/4/1		5.81	Purple		0.19	2001.7.31-8.1	Black					Presence	10.8	1		Purple
W0163	O. rufipogon	Thailand	18.81	98.66		O. perennis		H.I. Oka	*1959/2/3
W0164	O. rufipogon	Thailand	18.81	98.66		O. perennis	Perennial	H.I. Oka	*1959/2/3	IRGC100215
W0165	O. rufipogon	Thailand	18.81	98.66		O. sativa spontanea	Perennial	H.I. Oka	*1959/2/3	IRGC100216
W0166	O. rufipogon	Thailand	18.81	98.66		O. perennis		H.I. Oka	*1959/2/3
W0168	O. rufipogon	Thailand	15.22	102.5		O. sativa spontanea		H.I. Oka	*1959/2/3	IRGC100218,IRGC100909
W0169	O. rufipogon	Thailand	15.87	100.99		O. perennis	Perennial	H.I. Oka	*1959/2/3
W0170	O. rufipogon	Thailand	15.87	100.99		O. sativa spontane or O. perennis		H.I. Oka	*1959/2/3	IRGC100219
W0171	O. rufipogon	Thailand	15.87	100.99		O. sativa spontanea	Perennial	H.I. Oka	*1959/2/3	IRGC104992,IRGC100220
W0172	O. rufipogon	Thailand	15.87	100.99		O. perennis	Perennial	H.I. Oka	*1959/2/3	IRGC105484
W0173	O. rufipogon	Thailand	16.6	102.1	indica-progenitor	O. sativa spontanea		H.I. Oka	*1959/2/3	IRGC100221
W0174	O. rufipogon	Thailand	18.08	103.27		O. perennis	Perennial	H.I. Oka	*1959/2/3
W0175	O. rufipogon	Thailand	18.08	103.27		O. perennis	Perennial	H.I. Oka	*1959/2/3	IRGC105485
W0176	O. rufipogon	Thailand	17.87	102.74	indica-progenitor	O. perennis	Annual	H.I. Oka	*1959/2/3	IRGC100910
W0178	O. rufipogon	Thailand	14.33	100.53	indica-progenitor	O. perennis		H.I. Oka	*1959/2/3	IRGC100222,IRGC100911
W0179	O. rufipogon	Thailand	13.57	99.52	indica-progenitor	O. sativa spontanea, O. perennis	Perennial	H.I. Oka	*1959/2/3	IRGC100912
W0180	O. rufipogon	Thailand	18.77	99.97		O. perennis	Perennial	H.I. Oka	*1959/2/3	IRGC105486
W0234	O. rufipogon	Thailand	17.87	102.74	indica-progenitor	O. perennis		H.I. Oka	*1959/2/3	IRGC105487
W0549	O. rufipogon	India	13	77.6		O. sativa f. spontanea		S. Nakao	*1958/12/9
W0573	O. rufipogon	Malaya	3.1	101.5		O. sativa fatua, O. perennis	Perennial	I. Hirayoshi	*1959/4/20
W0574	O. rufipogon	Malaya	5.35	102	aus-progenitor	O. sativa fatua, O. perennis	Perennial	I. Hirayoshi	*1959/4/20
W0576	O. rufipogon	Malaya	5.8	102.38					1959/1/28
W0587	O. rufipogon	Malaya	5.7	102.53	indica-progenitor	O. sativa fatua, O. perennis	Perennial	I. Hirayoshi	*1959/4/20
W0589	O. rufipogon	Malaya	5.7	102.53	aus-progenitor	O. sativa fatua, O. perennis	Perennial	I. Hirayoshi	*1959/4/20
W0590	O. rufipogon	Malaya	5.7	102.53	indica-progenitor	O. sativa fatua, O. perennis	Perennial	I. Hirayoshi	*1959/4/20
W0593	O. rufipogon	Malaya	3.14	101.69		O. sativa fatua, O. perennis	Perennial	I. Hirayoshi	*1959/4/20		3.24	Purple	135.7	0.53	2001.7.30-8.2	Black-White	23.1	4.7	White	142	Presence	84.6	1		Purple	38.7
W0594	O. rufipogon	Malaya	NA	NA	indica-progenitor	O. sativa fatua, O. perennis	Perennial	I. Hirayoshi	*1959/4/20
W0596	O. rufipogon	Malaya	NA	NA	indica-progenitor	O. sativa fatua, O. perennis	Perennial	I. Hirayoshi	*1959/4/20
W0600	O. rufipogon	Malaya	5.14	102.81		O. sativa fatua, O. perennis	Perennial	I. Hirayoshi	*1959/4/20					0.17	2001.8.13-8.24	Black						7.4	2
W0605	O. rufipogon	Malaya	5.8	102.39	aus-progenitor	O. sativa fatua, O. perennis	Perennial	I. Hirayoshi	*1959/4/20
W0606	O. rufipogon	Malaya	6	102.25		O. sativa fatua, O. perennis	Perennial	I. Hirayoshi	*1959/4/20		3.88	Purple		0.33	2001.8.4-8.5	Black-White			Red		Presence	9.4	4		Purple
W0610	O. rufipogon	Burma	16.8	96.15		O. sativa v. fatua	Perennial; Local name: Daik saba	1) K. Yamashita; 2) I. Hirayoshi	*1959/7/23
W0621	O. rufipogon	Burma	17.33	96.5		O. sativa f. fatua	Annual	K. Katsuya	*1960/1/12
W0623	O. rufipogon	Burma	17.55	96.62		O. sativa f. fatua		K. Katsuya	*1960/1/12
W0624	O. rufipogon	Burma	19.77	96.11		O. perennis	Perennial	K. Katsuya	*1960/1/12					0.31	2001.7.8-8.9	Black			Red			42.9	1
W0625	O. rufipogon	Burma	19.77	96.11		O. sativa f. fatua	Annual	K. Katsuya	*1960/1/12
W0626	O. rufipogon	Burma	19.77	96.11		O. sativa f. fatua	Annual	K. Katsuya	*1960/1/12
W0627	O. rufipogon	Burma	19.77	96.11		O. perennis ?	Perennial	K. Katsuya	*1960/1/12
W0628	O. rufipogon	Burma	20.4	92.85		O. perennis (?)	Perennial	K. Katsuya	*1960/1/12
W0629	O. rufipogon	Burma	20.4	92.85		O. sativa f. fatua (?)	Annual	K. Katsuya	*1960/1/12
W0630	O. rufipogon	Burma	20.46	94.56		O. perennis (?)	Annual	K. Katsuya	*1960/1/12		2.32	Purple	88.6	0.42	2001.7.23-7.25	Black-White	17.7	4	Red	66.6	Presence	73.7	1		White	65.2
W0631	O. rufipogon	Burma	18.82	95.22		O. sativa f. fatua	Annual	K. Katsuya	*1960/1/12
W0632	O. rufipogon	Burma	18.82	95.22	indica-progenitor	O. perennis (x Cult. ?)	Natural hybrid ?	K. Katsuya	*1960/1/12
W0633	O. rufipogon	Burma	18.82	95.22		O. perennis	Annual	K. Katsuya	*1960/1/12
W0634	O. rufipogon	Burma	25.38	97.39		O. perennis	Perennial	K. Katsuya	*1960/1/12		5.67	Purple		0.29	2001.7.30-8.1	Black			Red		Presence	31.7	1		Purple
W0635	O. rufipogon	Burma	19.77	96.11		O. perennis	Perennial	K. Katsuya	*1960/1/12
W0637	O. rufipogon	Burma	14.08	98.2		O. perennis	Perennial	K. Katsuya	*1960/1/12
W0638	O. rufipogon	Burma	14.08	98.2		O. perennis (x Cult., F2)		K. Katsuya	*1960/1/12
W0639	O. rufipogon	Burma	19.77	96.11		O. sativa x O. perennis, F2	Annual	1) Central Farm, Mudon, Burma; 2) K. Katsuya	*1960/1/12
W1080	O. rufipogon	India	27	88.4			Annual	H. Kihara	*1960/2/8
W1082	O. rufipogon	India	26.7	88.3	aus-progenitor		Annual	H. Kihara	*1960/2/8
W1083	O. rufipogon	India	26.7	88.3	aus-progenitor		Annual	H. Kihara	*1960/2/8
W1084	O. rufipogon	India	26.7	88.3	aus-progenitor		Perennial	H. Kihara	*1960/2/8
W1086	O. rufipogon	India	26.75	88.27	indica-progenitor		Annual	H. Kihara	*1960/2/8
W1087	O. rufipogon	India	26.15	91.74		O. perennis		H. Kihara	*1960/2/8
W1090	O. rufipogon	India	26.15	91.74		O. perennis	Annual	H. Kihara	*1960/2/8
W1092	O. rufipogon	India	26.15	91.74	indica-progenitor	O. perennis	Annual	H. Kihara	*1960/2/8
W1093	O. rufipogon	India	26.15	91.74		O. perennis	Perennial	H. Kihara	*1960/2/8
W1096	O. rufipogon	India	26.2	92.94		O. sativa v. spontanea, O. perennis	Annual	H. Kihara	*1960/2/8
W1102	O. rufipogon	India	26.2	92.94		O. sativa v. spontanea, O. perennis	Annual	H. Kihara	*1960/2/8
W1105	O. rufipogon	India	26.82	94.17	aus-progenitor	O. sativa v. spontanea, O. perennis	Annual	H. Kihara	*1960/2/8
W1107	O. rufipogon	India	26.82	94.17		O. sativa v. spontanea, O. perennis	Annual	H. Kihara	*1960/2/8
W1111	O. rufipogon	India	26.82	94.17	indica-progenitor	O. sativa v. spontanea, O. perennis	Annual	H. Kihara	*1960/2/8
W1112	O. rufipogon	India	26.82	94.17	indica-progenitor	O. sativa v. spontanea, O. perennis	Annual	H. Kihara	*1960/2/8
W1114	O. rufipogon	India	26.82	94.17		O. sativa v. spontanea, O. perennis	Annual	H. Kihara	*1960/2/8
W1117	O. rufipogon	India	26.82	94.17	indica-progenitor	O. sativa v. spontanea, O. perennis	Annual	H. Kihara	*1960/2/8
W1119	O. rufipogon	India	26.82	94.17		O. sativa v. spontanea, O. perennis	Annual	H. Kihara	*1960/2/8
W1121	O. rufipogon	India	26.82	94.17	aus-progenitor	O. sativa v. spontanea, O. perennis	Annual	H. Kihara	*1960/2/8
W1122	O. rufipogon	India	26.82	94.17		O. sativa v. spontanea, O. perennis	Perennial	H. Kihara	*1960/2/8
W1124	O. rufipogon	India	26.59	94.2		O. sativa v. fatur, O. perennis	Annual	H. Kihara	*1960/2/8
W1126	O. rufipogon	India	24.86	92.36		O. perennis	Perennial	H. Kihara	*1960/2/8
W1142	O. rufipogon	India	20.46	85.85	aus-progenitor	O. sativa v. fatua, O. sativa spontanea	Annual	H. Kihara	*1960/2/8
W1143	O. rufipogon	India	20.46	85.85	aus-progenitor	O. sativa v. fatua	Annual	H. Kihara	*1960/2/8
W1161	O. rufipogon	Sri Lanka	6.55	80.1		O. sativa var. spontanea	Perennial	T. Narise	*1960/4/12
W1214	O. rufipogon	Philippines	7.86	124.86		O. perennis	Perennial	1) J. Pancho (College of Agriculture, Philippines)2) T.C. Katayama	*1961/3/31
W1230	O. rufipogon	Dutch New Guinea	-4.63	138.93		O. perennis	Perennial; Local name: Yuni	T.C. Katayama	*1961/3/31	IRGC104998
W1236	O. rufipogon	Australian New Guinea	-5.31	141.61		O. perennis	Perennial	J.R. Vicary	*1961/6/30		5.3	Purple	69.6	0.36	2001.8.5-8.16	Black-White	19.1	4.2	Red	144.2	Presence	30.5	1.8		Purple	39.8
W1238	O. rufipogon	Neth. New Guinea	-4.63	138.93		O. sativa spontanea Roschev	Perennial	J. Verschueren	*1961/10/4
W1244	O. rufipogon	Nepal	27.7	85.32		O. sativa f. spontanea	Annual	S. Nakao	*1962/9/25
W1292	O. rufipogon	Indonesia	3.29	117		O. perennis	Local name: Padi Hijang	T.C. Katayama	*1963/6/18	IRGC105567
W1294	O. rufipogon	Philippines	7.86	124.86		O. perennis		H.I. Oka	*1963/6/18	IRGC105568	4.04	Purple	117.8	0.45	2001.7.30-7.31	Black	18.3	4.7	Red	126.7	Presence	62.7	1		Purple	40.3
W1295	O. rufipogon	Cambodia	12.82	102.67	indica-progenitor	O. perennis		K. Sato	*1963/7/8
W1532	O. rufipogon	India	20.46	85.85	aus-progenitor	O. perennis (spontanea)		T. Narise	*1967/3/14
W1533	O. rufipogon	India	20.46	85.85	aus-progenitor	O. perennis (spontanea)		T. Narise	*1967/3/14
W1534	O. rufipogon	India	28.64	77.23		O. perennis (spontanea)		T. Narise	*1967/3/14
W1536	O. rufipogon	Sri Lanka	8.03	79.84		O. perennis (spontanea)	Annual	T. Narise	*1967/3/14
W1542	O. rufipogon	Malaya	3.14	101.69		O. perennis	Annual	1) IRRI, Philippines; 2) H.I. Oka	*1971
W1546	O. rufipogon	Thailand	14.5	100.89		O. perennis		K. Hamamura	*1974/3/28	IRGC105599
W1547	O. rufipogon	Thailand	14.5	100.89		O. perennis		K. Hamamura	*1974/3/28	IRGC105600
W1550	O. rufipogon	Thailand	18.8	98.66		O. perennis		M. Kobayashi	*1976/1/29
W1551	O. rufipogon	Thailand	14.5	100.89		O. perennis		K. Hamamura	*1976/7/13	IRGC105601
W1552	O. rufipogon	Thailand	14.33	100.52		O. perennis		K. Hamamura	*1976/7/13
W1553	O. rufipogon	Thailand	14.6	103.1		O. perennis		K. Hamamura	*1976/7/13
W1554	O. rufipogon	Thailand	15.09	99.99		O. perennis		K. Hamamura	*1976/7/13
W1555	O. rufipogon	Thailand	15	100		O. perennis		K. Hamamura	*1976/7/13
W1556	O. rufipogon	Thailand	14.54	99.99		O. perennis		K. Hamamura	*1976/7/13
W1557	O. rufipogon	Thailand	14.54	99.99		O. perennis		K. Hamamura	*1976/7/13
W1558	O. rufipogon	Thailand	15.2	104.9		O. perennis		K. Hamamura	*1976/7/13
W1559	O. rufipogon	Thailand	NA	NA	indica-progenitor	O. perennis		K. Hamamura	*1976/7/13
W1560	O. rufipogon	Thailand	14.03	100.37		O. perennis		H.I. Oka	*1977/2/3	IRGC105604
W1619	O. rufipogon	Thailand	14.5	100.89		O. perennis		H.I. Oka & group	*1978/2/1	IRGC105601
W1666	O. rufipogon	India	26.34	89.03		O. perennis		H.I. Oka & group	*1979/12/25
W1668	O. rufipogon	India	18.52	82.46		O. perennis		H.I. Oka & group	*1979/12/25
W1669	O. rufipogon	India	19.08	82.45		O. perennis		H.I. Oka & group	*1979/12/25
W1675	O. rufipogon	India	20.29	86.01	indica-progenitor	O. perennis		H.I. Oka & group	*1979/12/25
W1676	O. rufipogon	India	20.29	86.01	aus-progenitor	O. perennis		H.I. Oka & group	*1979/12/25
W1677	O. rufipogon	India	20.29	86.01		O. perennis		H.I. Oka & group	*1979/12/25
W1679	O. rufipogon	India	20.29	86.01		O. perennis		H.I. Oka & group	*1979/12/25
W1681	O. rufipogon	India	20.09	84.45	aus-progenitor	O. perennis		H.I. Oka & group	*1979/12/25	IRGC105625
W1683	O. rufipogon	India	20.1	84.48		O. perennis		H.I. Oka & group	*1979/12/25	IRGC103847
W1685	O. rufipogon	India	20.14	85.47		O. perennis		H.I. Oka & group	*1979/12/25	IRGC103846
W1687	O. rufipogon	India	23.04	88.17		O. perennis		H.I. Oka & group	*1979/12/25
W1690	O. rufipogon	Thailand	19.41	99.34		O. perennis		H.I. Oka & group	*1979/12/25
W1695	O. rufipogon	Thailand	19.45	99.44		O. perennis		H.I. Oka & group	*1979/12/25
W1696	O. rufipogon	Thailand	19.45	99.44		O. perennis		H.I. Oka & group	*1979/12/25	IRGC104076
W1698	O. rufipogon	Thailand	14.34	100.59		O. perennis		H.I. Oka & group	*1979/12/25
W1700	O. rufipogon	Thailand	14.3	100.55		O. perennis		H.I. Oka & group	*1979/12/25
W1715	O. rufipogon	China	NA	NA		O. perennis		1) Kwangtung Academy of Agr. Sci., PRCC, China; 2) IRRI, Philippines	*1981/1/6
W1716	O. rufipogon	China	NA	NA		O. sativa ?		1) Kwangtung Academy of Agr. Sci., PRCC, China; 2) IRRI, Philippines	*1981/1/6
W1718	O. rufipogon	China	NA	NA		O. perennis		1) Kwangtung Academy of Agr. Sci., PRCC, China; 2) IRRI, Philippines	*1981/1/6
W1719	O. rufipogon	China	NA	NA		O. perennis		1) Kwangtung Academy of Agr. Sci., PRCC, China; 2) IRRI, Philippines	*1981/1/6
W1721	O. rufipogon	China	NA	NA		O. perennis		1) Kwangtung Academy of Agr. Sci., PRCC, China; 2) IRRI, Philippines	*1981/1/6
W1723	O. rufipogon	China	NA	NA		O. perennis		1) Kwangtung Academy of Agr. Sci., PRCC, China; 2) IRRI, Philippines	*1981/1/6
W1724	O. rufipogon	China	NA	NA		O. perennis		1) Kwangtung Academy of Agr. Sci., PRCC, China; 2) IRRI, Philippines	*1981/1/6
W1725	O. rufipogon	Thailand	15	100		O. perennis		G. Second (ORSTOM)	*1981/1/6
W1726	O. rufipogon	Thailand	15	100		O. perennis		G. Second (ORSTOM)	*1981/1/6
W1727	O. rufipogon	Thailand	15	100		O. perennis		G. Second (ORSTOM)	*1981/1/6
W1731	O. rufipogon	India	20.3	86.5	aus-progenitor	O. perennis		T. Akihama & K. Toshimitsu (Nat. Inst. Agr. Sci., Japan)	*1981/6/15
W1732	O. rufipogon	India	19.5	84.81		O. perennis		T. Akihama & K. Toshimitsu (Nat. Inst. Agr. Sci., Japan)	*1981/6/15
W1735	O. rufipogon	India	26.92	75.82		O. perennis		T. Akihama & K. Toshimitsu (Nat. Inst. Agr. Sci., Japan)	*1981/6/15	IRGC101963
W1736	O. rufipogon	India	26.92	75.82		O. perennis		T. Akihama & K. Toshimitsu (Nat. Inst. Agr. Sci., Japan)	*1981/6/15	IRGC105631
W1737	O. rufipogon	India	26.92	75.82		O. perennis		T. Akihama & K. Toshimitsu (Nat. Inst. Agr. Sci., Japan)	*1981/6/15	IRGC101964
W1738	O. rufipogon	India	18.5	82.6	aus-progenitor	O. perennis		T. Akihama & K. Toshimitsu (Nat. Inst. Agr. Sci., Japan)	*1981/6/15	IRGC101965,IRGC105632
W1739	O. rufipogon	India	26.92	75.82		O. perennis		T. Akihama & K. Toshimitsu (Nat. Inst. Agr. Sci., Japan)	*1981/6/15	IRGC101966
W1740	O. rufipogon	India	19.6	82.5	aus-progenitor	O. perennis		T. Akihama & K. Toshimitsu (Nat. Inst. Agr. Sci., Japan)	*1981/6/15
W1741	O. rufipogon	India	19.9	82.5	aus-progenitor	O. perennis		T. Akihama & K. Toshimitsu (Nat. Inst. Agr. Sci., Japan)	*1981/6/15	IRGC101967,IRGC105633
W1742	O. rufipogon	India	26.92	75.82		O. perennis		T. Akihama & K. Toshimitsu (Nat. Inst. Agr. Sci., Japan)	*1981/6/15	IRGC101968,IRGC105634
W1743	O. rufipogon	India	19.8	82.5	aus-progenitor	O. perennis		T. Akihama & K. Toshimitsu (Nat. Inst. Agr. Sci., Japan)	*1981/6/15	IRGC105635
W1746	O. rufipogon	India	26.92	75.82		O. perennis		T. Akihama & K. Toshimitsu (Nat. Inst. Agr. Sci., Japan)	*1981/6/15	IRGC101970
W1747	O. rufipogon	India	26.92	75.82		O. perennis		T. Akihama & K. Toshimitsu (Nat. Inst. Agr. Sci., Japan)	*1981/6/15	IRGC101971
W1748	O. rufipogon	India	26.92	75.82		O. perennis		T. Akihama & K. Toshimitsu (Nat. Inst. Agr. Sci., Japan)	*1981/6/15	IRGC101972
W1749	O. rufipogon	India	19.9	80.6	aus-progenitor	O. perennis		T. Akihama & K. Toshimitsu (Nat. Inst. Agr. Sci., Japan)	*1981/6/15
W1750	O. rufipogon	India	18.4	81.68		O. perennis		T. Akihama & K. Toshimitsu (Nat. Inst. Agr. Sci., Japan)	*1981/6/15
W1751	O. rufipogon	India	18.4	81.68		O. perennis		T. Akihama & K. Toshimitsu (Nat. Inst. Agr. Sci., Japan)	*1981/6/15	IRGC101973
W1753	O. rufipogon	India	20	81	aus-progenitor	O. perennis		T. Akihama & K. Toshimitsu (Nat. Inst. Agr. Sci., Japan)	*1981/6/15	IRGC105637
W1754	O. rufipogon	India	20.27	81.5	aus-progenitor	O. perennis		T. Akihama & K. Toshimitsu (Nat. Inst. Agr. Sci., Japan)	*1981/6/15	IRGC105638
W1756	O. rufipogon	India	20.2	80.9	aus-progenitor	O. perennis		T. Akihama & K. Toshimitsu (Nat. Inst. Agr. Sci., Japan)	*1981/6/15	IRGC105639
W1757	O. rufipogon	India	20.5	81.4	aus-progenitor	O. perennis		T. Akihama & K. Toshimitsu (Nat. Inst. Agr. Sci., Japan)	*1981/6/15	IRGC105640
W1759	O. rufipogon	India	20.27	81.5		O. perennis		T. Akihama & K. Toshimitsu (Nat. Inst. Agr. Sci., Japan)	*1981/6/15	IRGC101974,IRGC105641
W1761	O. rufipogon	India	21.25	81.63		O. perennis		T. Akihama & K. Toshimitsu (Nat. Inst. Agr. Sci., Japan)	*1981/6/15	IRGC101976,IRGC105643
W1762	O. rufipogon	India	21.2	82	aus-progenitor	O. perennis		T. Akihama & K. Toshimitsu (Nat. Inst. Agr. Sci., Japan)	*1981/6/15	IRGC101977
W1766	O. rufipogon	India	21.25	81.63		O. perennis		T. Akihama & K. Toshimitsu (Nat. Inst. Agr. Sci., Japan)	*1981/6/15					0.17	2001.8.15-8.20	Black						1.8	2
W1770	O. rufipogon	India	21.1	80.5	aus-progenitor	O. perennis		T. Akihama & K. Toshimitsu (Nat. Inst. Agr. Sci., Japan)	*1981/6/15	IRGC101983
W1777	O. rufipogon	India	19.95	79.3		O. perennis		T. Akihama & K. Toshimitsu (Nat. Inst. Agr. Sci., Japan)	*1981/6/15
W1780	O. rufipogon	India	17	81.8		O. perennis		T. Akihama & K. Toshimitsu (Nat. Inst. Agr. Sci., Japan)	*1981/6/15
W1782	O. rufipogon	India	12.31	76.64		O. perennis		T. Akihama & K. Toshimitsu (Nat. Inst. Agr. Sci., Japan)	*1981/6/15	IRGC105648
W1783	O. rufipogon	India	12.36	76.63		O. perennis		T. Akihama & K. Toshimitsu (Nat. Inst. Agr. Sci., Japan)	*1981/6/15	IRGC105649
W1784	O. rufipogon	India	12.31	76.66		O. perennis		T. Akihama & K. Toshimitsu (Nat. Inst. Agr. Sci., Japan)	*1981/6/15
W1787	O. rufipogon	Thailand	15	100		O. perennis		T. Akihama & T. Watabe (Nat. Inst. Agr. Sci., Japan)	*1981/6/15
W1788	O. rufipogon	Thailand	NA	NA	indica-progenitor	O. perennis		T. Akihama & T. Watabe (Nat. Inst. Agr. Sci., Japan)	*1981/6/15
W1790	O. rufipogon	Thailand	15	100		O. perennis		T. Akihama & T. Watabe (Nat. Inst. Agr. Sci., Japan)	*1981/6/15	IRGC105651
W1792	O. rufipogon	Thailand	15	100		O. perennis		T. Akihama & T. Watabe (Nat. Inst. Agr. Sci., Japan)	*1981/6/15
W1794	O. rufipogon	Thailand	NA	NA	indica-progenitor	O. perennis		T. Akihama & T. Watabe (Nat. Inst. Agr. Sci., Japan)	*1981/6/15	IRGC105653
W1795	O. rufipogon	Thailand	NA	NA	indica-progenitor	O. perennis		T. Akihama & T. Watabe (Nat. Inst. Agr. Sci., Japan)	*1981/6/15	IRGC105654
W1798	O. rufipogon	Thailand	15	100		O. perennis		T. Akihama & T. Watabe (Nat. Inst. Agr. Sci., Japan)	*1981/6/15	IRGC105656
W1802	O. rufipogon	Bangladesh	NA	NA	indica-progenitor	O. perennis		IRRI, Philippines	*1981/6/15
W1803	O. rufipogon	Sri Lanka	6.93	79.95		O. perennis (O. nivara)		IRRI, Philippines	*1981/6/15
W1804	O. rufipogon	Sri Lanka	6.93	79.95		O. perennis		IRRI, Philippines	*1981/6/15
W1806	O. rufipogon	Sri Lanka	NA	NA	indica-progenitor	O. perennis		IRRI, Philippines	*1981/6/15
W1807	O. rufipogon	Sri Lanka	6.93	79.95		O. perennis (O. nivara)		IRRI, Philippines	*1981/6/15		3.54	Purple	90	0.45	2001.7.31-8.5	Black	18.1	5	Red-White	88.2	Presence	59.1	1		Purple	36.2
W1809	O. rufipogon	Sri Lanka	6.93	79.95		O. perennis (O. nivara)		IRRI, Philippines	*1981/6/15
W1810	O. rufipogon	Sri Lanka	6.93	79.95		O. perennis (O. nivara)		IRRI, Philippines	*1981/6/15
W1811	O. rufipogon	Sri Lanka	6.93	79.95				IRRI, Philippines	*1981/6/15
W1813	O. rufipogon	Sri Lanka	6.93	79.95		O. perennis (O. nivara)		IRRI, Philippines	*1981/6/15
W1818	O. rufipogon	Bangladesh	NA	NA	aus-progenitor	O. perennis (O. sativa f. spontanea)		IRRI, Philippines	*1981/6/15
W1819	O. rufipogon	Bangladesh	NA	NA	aus-progenitor	O. perennis (O. nivara)		IRRI, Philippines	*1981/6/15
W1820	O. rufipogon	Bangladesh	NA	NA	aus-progenitor	O. perennis (O. nivara)		IRRI, Philippines	*1981/6/15
W1821	O. rufipogon	Bangladesh	NA	NA	aus-progenitor	O. perennis (O. nivara)		IRRI, Philippines	*1981/6/15
W1822	O. rufipogon	Bangladesh	NA	NA	aus-progenitor	O. perennis (O. nivara)		IRRI, Philippines	*1981/6/15
W1823	O. rufipogon	Bangladesh	23.71	90.41		O. perennis (O. nivara)		IRRI, Philippines	*1981/6/15
W1824	O. rufipogon	Bangladesh	23.71	90.41		O. perennis		IRRI, Philippines	*1981/6/15
W1825	O. rufipogon	Bangladesh	NA	NA	indica-progenitor	O. perennis		IRRI, Philippines	*1981/6/15
W1832	O. rufipogon	Thailand	13.92	100.59		O. perennis		S. Miyakawa	*1983/3/14
W1839	O. rufipogon	China	NA	NA	indica-progenitor	O. perennis		IRRI, Philippines	*1984/3/23
W1844	O. rufipogon	China	NA	NA	japonica-progenitor	O. perennis		IRRI, Philippines	*1984/3/23
W1849	O. rufipogon	Thailand	19.56	99.7		O. perennis		H. Morishima & group	*1984/4/9
W1850	O. rufipogon	Thailand	19.56	99.7		O. perennis		H. Morishima & group	*1984/4/9
W1852	O. rufipogon	Thailand	20.28	100.09		O. perennis		H. Morishima & group	*1984/4/9
W1853	O. rufipogon	Thailand	19.75	99.73		O. perennis		H. Morishima & group	*1984/4/9
W1854	O. rufipogon	Thailand	19.64	99.52		O. perennis		H. Morishima & group	*1984/4/9
W1857	O. rufipogon	Thailand	18.35	99.53		O. perennis		H. Morishima & group	*1984/4/9
W1858	O. rufipogon	Thailand	17.53	100.12	indica-progenitor	O. perennis		H. Morishima & group	*1984/4/9
W1859	O. rufipogon	Thailand	17.52	100.12		O. perennis		H. Morishima & group	*1984/4/9
W1862	O. rufipogon	Thailand	16.82	100.34		O. perennis		H. Morishima & group	*1984/4/9	IRGC104646
W1865	O. rufipogon	Thailand	14.56	100.98		O. perennis		H. Morishima & group	*1984/4/9	IRGC104649
W1866	O. rufipogon	Thailand	14.57	100.99		O. perennis		H. Morishima & group	*1984/4/9	IRGC104650	2.89	Purple	103.9	0.47	7/28-7/30	Black		3	Red	97.4	Presence	86	1.6	52	Purple	44
W1870	O. rufipogon	Thailand	15.23	102.5		O. perennis		H. Morishima & group	*1984/4/9
W1873	O. rufipogon	Thailand	16.35	102.86		O. perennis		H. Morishima & group	*1984/4/9
W1879	O. rufipogon	Thailand	17.03	102.91		O. perennis		H. Morishima & group	*1984/4/9	IRGC104657
W1880	O. rufipogon	Thailand	17.03	102.91		O. perennis		H. Morishima & group	*1984/4/9
W1881	O. rufipogon	Thailand	17.03	102.91	indica-progenitor	O. perennis		H. Morishima & group	*1984/4/9
W1882	O. rufipogon	Thailand	17.03	102.91		O. perennis		H. Morishima & group	*1984/4/9
W1884	O. rufipogon	Thailand	17.03	102.91		O. perennis		H. Morishima & group	*1984/4/9
W1890	O. rufipogon	Thailand	17.85	102.75		O. perennis		H. Morishima & group	*1984/4/9
W1891	O. rufipogon	Thailand	17.85	102.75		O. perennis		H. Morishima & group	*1984/4/9
W1893	O. rufipogon	Thailand	17.35	102.89		O. perennis		H. Morishima & group	*1984/4/9	IRGC104663
W1895	O. rufipogon	Thailand	17.25	104.18		O. perennis		H. Morishima & group	*1984/4/9
W1896	O. rufipogon	Thailand	17.25	104.18		O. perennis		H. Morishima & group	*1984/4/9
W1912	O. rufipogon	Thailand	15.05	104.1		O. perennis		H. Morishima & group	*1984/4/9
W1914	O. rufipogon	Thailand	14.95	103.75	indica-progenitor	O. perennis		H. Morishima & group	*1984/4/9
W1916	O. rufipogon	Thailand	14.92	103.51		O. perennis		H. Morishima & group	*1984/4/9
W1919	O. rufipogon	Thailand	14.73	102.19		O. perennis		H. Morishima & group	*1984/4/9
W1921	O. rufipogon	Thailand	14.44	100.9		O. perennis		H. Morishima & group	*1984/4/9		5.4	Purple	71.9	0.34	8/5-8/10	Black		2.8	Red	154.2	Presence	13.4	1.3	77.2	White	24.8
W1925	O. rufipogon	Thailand	15.55	100.12		O. perennis		H. Morishima & group	*1984/4/9
W1927	O. rufipogon	Thailand	15.46	100.13	indica-progenitor	O. perennis		H. Morishima & group	*1984/4/9
W1928	O. rufipogon	Thailand	15.29	100.18	indica-progenitor	O. perennis		H. Morishima & group	*1984/4/9
W1935	O. rufipogon	Thailand	6.89	100.53	indica-progenitor	O. perennis		T. Hyakutake	*1984/4/9
W1939	O. rufipogon	Thailand	8.54	99.73		O. perennis like ?		H. Morishima & group	*1984/4/9
W1940	O. rufipogon	Thailand	14.92	103.51		O. perennis		H. Morishima & group	*1984/4/9
W1943	O. rufipogon	China	NA	NA	japonica-progenitor	O. perennis			*1984/12
W1945	O. rufipogon	China	NA	NA	japonica-progenitor	O. perennis			*1984/12		5.9	Purple or Green	50	0.34	2001.8.1-8.5	Black	22.3	3.4	Red-White	121.2	Presence	17.5	1.2		Purple	43
W1952	O. rufipogon	China	NA	NA	japonica-progenitor	O. sativa f. spontanea		IRRI, Philippines	*1985/2/14
W1957	O. rufipogon	China	NA	NA		O. sativa f. spontanea		IRRI, Philippines	*1985/2/14
W1958	O. rufipogon	China	NA	NA		O. sativa f. spontanea		IRRI, Philippines	*1985/2/14
W1959	O. rufipogon	China	NA	NA		O. sativa f. spontanea		IRRI, Philippines	*1985/2/14
W1963	O. rufipogon	China	NA	NA		O. sativa f. spontanea		IRRI, Philippines	*1985/2/14
W1970	O. rufipogon	Indonesia	-6.4	106.82		O. perennis		M. Ihara & L. Gadrinab	*1985/4
W1971	O. rufipogon	Indonesia	-6.4	106.82		O. perennis		M. Ihara & L. Gadrinab	*1985/4
W1972	O. rufipogon	Indonesia	-6.4	106.82		O. perennis		M. Ihara & L. Gadrinab	*1985/4
W1973	O. meridionalis	Indonesia	-6.4	106.82		O. perennis		M. Ihara & L. Gadrinab	*1985/4
W1974	O. rufipogon	Indonesia	-2.99	104.76		O. perennis		M. Ihara & L. Gadrinab	*1985/4
W1975	O. rufipogon	Indonesia	-2.99	104.76		O. perennis		M. Ihara & L. Gadrinab	*1985/4
W1976	O. rufipogon	Indonesia	-6.4	106.82		O. perennis		M. Ihara & L. Gadrinab	*1985/4
W1977	O. rufipogon	Indonesia	-6.4	106.82		O. perennis		M. Ihara & L. Gadrinab	*1985/4
W1978	O. rufipogon	Indonesia	-6.4	106.82		O. perennis		M. Ihara & L. Gadrinab	*1985/4
W1979	O. rufipogon	Indonesia	-6.4	106.82		O. perennis		M. Ihara & L. Gadrinab	*1985/4
W1981	O. rufipogon	Indonesia	-2.99	104.76		O. perennis		M. Ihara & L. Gadrinab	*1985/4
W1983	O. rufipogon	India	18.5	73.15		O. perennis		G. Second (ORSTOM)	*1985/6/3
W1989	O. rufipogon	India	20.3	73		O. perennis		G. Second (ORSTOM)	*1985/6/3
W1990	O. rufipogon	India	23.1	72.45		O. perennis		G. Second (ORSTOM)	*1985/6/3
W1991	O. rufipogon	India	22.3	71.05		O. perennis		G. Second (ORSTOM)	*1985/6/3
W1993	O. rufipogon	India	24.6	72.8		O. perennis		G. Second (ORSTOM)	*1985/6/3
W1995	O. rufipogon	India	22.42	73		O. perennis		G. Second (ORSTOM)	*1985/6/3
W1998	O. rufipogon	India	22.2	73.2		O. perennis		G. Second (ORSTOM)	*1985/6/3
W2003	O. rufipogon	India	15.3	73.5		O. perennis		G. Second (ORSTOM)	*1985/6/3	IRGC104703	2.94	Purple	92.3	0.58	7/27-7/29	Black		2.8	Red	64.4	Presence	72.7	1	45.9	Purple	51.2
W2005	O. rufipogon	India	15.35	74.2		O. perennis		G. Second (ORSTOM)	*1985/6/3
W2007	O. rufipogon	India	16	74.3		O. perennis		G. Second (ORSTOM)	*1985/6/3
W2008	O. rufipogon	India	16.2	74.2		O. perennis		G. Second (ORSTOM)	*1985/6/3
W2010	O. rufipogon	India	19	73.06		O. perennis		G. Second (ORSTOM)	*1985/6/3
W2012	O. rufipogon	India	19.8	72.55		O. perennis		G. Second (ORSTOM)	*1985/6/3
W2014	O. rufipogon	India	20.18	72.55		O. perennis		G. Second (ORSTOM)	*1985/6/3
W2017	O. rufipogon	Indonesia	-7.6	110.7		O. perennis		H. Morishima & group	*1985/9/19
W2021	O. rufipogon	Indonesia	3.29	117		O. perennis		H. Morishima & group	*1985/9/19
W2022	O. rufipogon	Indonesia	3.29	117		O. perennis		H. Morishima & group	*1985/9/19
W2024	O. rufipogon	Indonesia	3.29	117		O. perennis		H. Morishima & group	*1985/9/19
W2025	O. rufipogon	Indonesia	3.29	117		O. perennis		H. Morishima & group	*1985/9/19
W2030	O. rufipogon	Indonesia	-3	105		O. perennis		H. Morishima & group	*1985/9/19
W2036	O. rufipogon	Burma	17.33	96.5		O. perennis		Y.I. Sato	*1987/4/13
W2050	O. rufipogon	Bangladesh	23.71	90.41				H. Morishima & group	*1990/4/9
W2051	O. rufipogon	Bangladesh	23.71	90.41				H. Morishima & group	*1990/4/9		4.97	Purple	44	0.22	2001.7.30-8.3	Black-White	14.9	4	Red	106.4	Presence	19.8	1		Purple	93
W2052	O. rufipogon	Bangladesh	23.71	90.41				H. Morishima & group	*1990/4/9
W2053	O. rufipogon	Bangladesh	24.4	91.4	aus-progenitor			H. Morishima & group	*1990/4/9
W2055	O. rufipogon	Bangladesh	24.48	91.78				H. Morishima & group	*1990/4/9
W2056	O. rufipogon	Bangladesh	24.48	91.78				H. Morishima & group	*1990/4/9
W2057	O. rufipogon	Bangladesh	24.48	91.78				H. Morishima & group	*1990/4/9
W2060	O. rufipogon	Bangladesh	24.2	89.9	aus-progenitor			H. Morishima & group	*1990/4/9
W2061	O. rufipogon	Bangladesh	24.25	89.92	indica-progenitor			H. Morishima & group	*1990/4/9
W2063	O. rufipogon	Bangladesh	22.8	89.5	aus-progenitor			H. Morishima & group	*1990/4/9
W2064	O. rufipogon	Bangladesh	22.8	89.5	aus-progenitor			H. Morishima & group	*1990/4/9
W2066	O. rufipogon	Nepal	28.6	81.6				N. Shinbashi	*1990/5/23
W2078	O. rufipogon	Australia	-14.3	132.4		O. rufipogon		G. Second (ORSTOM)	*1993/12/13	IRGC105283	5.84	Purple	74.6	0.3	2001.8.1-8.2	Black-White	19.1	4	Red	130	Presence	23.1	1		Purple	29.8
W2099	O. rufipogon	Australia	-13.07	142.07		O. rufipogon		G. Second (ORSTOM)	*1993/12/13
W2108	O. rufipogon	Australia	-13.07	142.07		O. rufipogon		G. Second (ORSTOM)	*1993/12/13
W2193	O. rufipogon	India	24.6	93.7	aus-progenitor		MURSHI (Wild rice of Manipur)	T. Kaneda (Kobe Univ. Japan)	*1995/4/5
W2197	O. rufipogon	Indonesia	3.29	117				H. Morishima & group	1985/6/10
W2198	O. rufipogon	China	NA	NA	japonica-progenitor
W2263	O. rufipogon	Cambodia	11.33	104.5				Y.I. Sato & group	1992/12/13		2.82	Purple	97.6	0.36	2001.8.1-8.4	Black-White	17.2	4	Red-White	108.2	Presence	79.7	1		Purple	54.4
W2264	O. rufipogon	Vietnam	10.2	105.47					1992/12/13
W2265	O. rufipogon	Laos	14.5	105.49					1991/12/10
W2266	O. rufipogon	Laos	18.01	102.39					1991/12/11
W2267	O. rufipogon	Laos	18.14	102.42					1991/12 (?)
W2268	O. rufipogon	Thailand	14.35	101					1991/12/4
W2269	O. rufipogon	Thailand	NA	NA	indica-progenitor				1991/12/13
W2271	O. rufipogon	Thailand	16.57	102.55					1991/12/14
W2272	O. rufipogon	Thailand	16.21	102.48					1991/12/14
W2275	O. rufipogon	Thailand	16.09	100.37					1992
W2276	O. rufipogon	Thailand	16.49	100.21					1992
W2277	O. rufipogon	Thailand	15.13	100.12					1992
W2278	O. rufipogon	Thailand	NA	NA	indica-progenitor				1992
W2282	O. rufipogon	Thailand	16.49	99.47					1992
W2283	O. rufipogon	Thailand	16.49	99.47					1992
W2284	O. rufipogon	Thailand	16.49	99.47					1992
W2288	O. rufipogon	Cambodia	11.04	106.09					1992
W2296	O. rufipogon	Cambodia	11.32	104.5				Y.I. Sato & group	*1992
W2298	O. rufipogon	Laos	15.09	105.46				Y.I. Sato & group	*1991/12/9
W2299	O. rufipogon	Laos	15.09	105.46				Y.I. Sato & group	*1991/12/9
W2301	O. rufipogon	Laos	15.12	105.43				Y.I. Sato & group	*1991/12/9
W2302	O. rufipogon	Laos	15.12	105.43				Y.I. Sato & group	*1991/12/9
W2303	O. rufipogon	Laos	15.06	105.49				Y.I. Sato & group	*1991/12/10
W2304	O. rufipogon	Laos	15.03	105.54				Y.I. Sato & group	*1991/12/10
W2305	O. rufipogon	Laos	14.5	105.5				Y.I. Sato & group	*1991/12/10
W2306	O. rufipogon	Laos	14.5	105.5				Y.I. Sato & group	*1991/12/10
W2307	O. rufipogon	Laos	14.52	105.52				Y.I. Sato & group	*1991/12/10
W2308	O. rufipogon	Laos	17.57	102.38				Y.I. Sato & group	*1991/12/11
W2310	O. rufipogon	Laos	17.51	102.36				Y.I. Sato & group	*1991/12/12
W2311	O. rufipogon	Laos	18	102.62	indica-progenitor			Y.I. Sato & group	*1991/12/12
W2316	O. rufipogon	Vietnam	10.39	107.02				Y.I. Sato & group	*1992
W2318	O. rufipogon	Vietnam	10.24	106.06				Y.I. Sato & group	*1992
W2319	O. rufipogon	Vietnam	10.33	106.25				Y.I. Sato & group	*1992
W2320	O. rufipogon	Vietnam	10.42	105.36				Y.I. Sato & group	*1992
W2321	O. rufipogon	Vietnam	10.44	105.37				Y.I. Sato & group	*1992
W2322	O. rufipogon	Vietnam	10.45	105.32				Y.I. Sato & group	*1992
W2327	O. rufipogon	Vietnam	10	105.45				Y.I. Sato & group	*1992
W2331	O. rufipogon	Vietnam	NA	NA	indica-progenitor			Y.I. Sato & group	*1992
W2332	O. rufipogon	Vietnam	NA	NA	indica-progenitor			Y.I. Sato & group	*1992
W3000	O. rufipogon	China	21.38	110.25
W3001	O. rufipogon	China	21.38	110.25
W3002	O. rufipogon	China	22.19	112.31	japonica-progenitor
W3003	O. rufipogon	China	22.19	112.31
W3004	O. rufipogon	China	22.25	112.79
W3005	O. rufipogon	China	22.25	112.79	japonica-progenitor
W3006	O. rufipogon	China	22.38	112.69
W3007	O. rufipogon	China	22.38	112.69
W3008	O. rufipogon	China	22.53	113.04
W3009	O. rufipogon	China	22.89	112.85
W3010	O. rufipogon	China	23.17	112.89
W3011	O. rufipogon	China	23.17	112.89
W3012	O. rufipogon	China	23.12	113.26
W3013	O. rufipogon	China	23.12	113.26	japonica-progenitor
W3014	O. rufipogon	China	23.29	113.83
W3015	O. rufipogon	China	23.29	113.83	japonica-progenitor
W3016	O. rufipogon	China	23.05	113.75
W3017	O. rufipogon	China	23.05	113.75
W3018	O. rufipogon	China	22.8	114.46	japonica-progenitor
W3019	O. rufipogon	China	22.8	114.46
W3020	O. rufipogon	China	23.17	112.89
W3021	O. rufipogon	China	23.87	113.53
W3022	O. rufipogon	China	23.72	113.02
W3023	O. rufipogon	China	23.72	113.02
W3024	O. rufipogon	China	23.87	113.53
W3025	O. rufipogon	China	23.72	113.02
W3026	O. rufipogon	China	23.64	115.17	japonica-progenitor
W3027	O. rufipogon	China	21.95	108.61	japonica-progenitor
W3028	O. rufipogon	China	21.95	108.61	japonica-progenitor
W3029	O. rufipogon	China	21.8	109.19
W3030	O. rufipogon	China	21.8	109.19
W3031	O. rufipogon	China	21.77	108.36
W3032	O. rufipogon	China	21.77	108.36	japonica-progenitor
W3033	O. rufipogon	China	22.28	109.97
W3034	O. rufipogon	China	22.28	109.97
W3035	O. rufipogon	China	22.63	110.14
W3036	O. rufipogon	China	22.63	110.14	japonica-progenitor
W3037	O. rufipogon	China	23.07	109.36	japonica-progenitor
W3038	O. rufipogon	China	23.07	109.36	japonica-progenitor
W3039	O. rufipogon	China	23.39	110.07	japonica-progenitor
W3040	O. rufipogon	China	23.39	110.07	japonica-progenitor
W3041	O. rufipogon	China	22.75	108.49
W3042	O. rufipogon	China	22.75	108.49	japonica-progenitor
W3043	O. rufipogon	China	23.17	108.28	japonica-progenitor
W3044	O. rufipogon	China	23.17	108.28	japonica-progenitor
W3045	O. rufipogon	China	22.69	109.27	japonica-progenitor
W3046	O. rufipogon	China	22.69	109.27	japonica-progenitor
W3047	O. rufipogon	China	23.73	106.91
W3048	O. rufipogon	China	23.9	106.61
W3049	O. rufipogon	China	23.9	106.61
W3050	O. rufipogon	China	23.9	106.61
W3051	O. rufipogon	China	23.9	106.61
W3052	O. rufipogon	China	23.73	106.91
W3053	O. rufipogon	China	19.1	110.35
W3054	O. rufipogon	China	19.1	110.35
W3055	O. rufipogon	China	19.1	110.35
W3056	O. rufipogon	China	19.5	109.5
W3057	O. rufipogon	China	19.5	109.5
W3058	O. rufipogon	China	19.1	109
W3059	O. rufipogon	China	19.1	109
W3060	O. rufipogon	China	18.75	109.17
W3061	O. rufipogon	China	18.75	109.17
W3062	O. rufipogon	China	19.1	109
W3063	O. rufipogon	China	19.1	109
W3064	O. rufipogon	China	19.25	110.46
W3065	O. rufipogon	China	19.25	110.46
W3066	O. rufipogon	China	18.75	109.17
W3067	O. rufipogon	China	18.65	109.8
W3068	O. rufipogon	China	18.65	109.8
W3069	O. rufipogon	China	18.65	109.8
W3070	O. rufipogon	China	18.65	109.8
W3071	O. rufipogon	China	19.62	110.7
W3072	O. rufipogon	China	19.62	110.7
W3073	O. rufipogon	China	19.62	110.7
W3074	O. rufipogon	China	19.62	110.7	japonica-progenitor
W3075	O. rufipogon	China	28.23	116.61	japonica-progenitor
W3076	O. rufipogon	China	28.23	116.61	japonica-progenitor
W3077	O. rufipogon	China	28.23	116.61	japonica-progenitor
W3078	O. rufipogon	China	28.23	116.61	japonica-progenitor
W3079	O. rufipogon	China	28.23	116.61	japonica-progenitor
W3080	O. rufipogon	China	28.23	116.61	japonica-progenitor
W3081	O. rufipogon	China	28.23	116.61	japonica-progenitor
W3082	O. rufipogon	China	28.23	116.61	japonica-progenitor
W3083	O. rufipogon	China	22.1	100.79	japonica-progenitor
W3084	O. rufipogon	China	22.1	100.79
W3085	O. rufipogon	China	23.6	102.01	japonica-progenitor
W3086	O. rufipogon	China	23.6	102.01	japonica-progenitor
W3087	O. rufipogon	China	23.6	102.01	japonica-progenitor
W3088	O. rufipogon	China	23.6	102.01
W3089	O. rufipogon	China	22.1	100.79
W3090	O. rufipogon	China	22.1	100.79
W3091	O. rufipogon	China	26.8	113.55
W3092	O. rufipogon	China	26.8	113.55	japonica-progenitor
W3093	O. rufipogon	China	25.28	111.34
W3094	O. rufipogon	China	25.28	111.34
W3095	O. rufipogon	China	25.28	111.34	japonica-progenitor
W3096	O. rufipogon	China	25.28	111.34	japonica-progenitor
W3097	O. rufipogon	China	25.28	111.34
W3098	O. rufipogon	China	25.28	111.34
W3105	O. rufipogon	India	NA	NA	aus-progenitor
HP1	temperate japonica	China	27.57	119.7	japonica
HP2	temperate japonica	China	30.68	119.68	japonica
HP3	temperate japonica	China	30.77	120.76	japonica
HP4	temperate japonica	China	30.77	120.76	japonica
HP5	temperate japonica	China	38.47	111.22	japonica
HP6	temperate japonica	China	38.47	111.22	japonica
HP7	temperate japonica	China	30.84	120.92	japonica
HP8	temperate japonica	China	30.16	120.1	japonica
HP9	temperate japonica	China	19.05	109.83	japonica
HP10	temperate japonica	China	25.03	121.3	japonica
HP11	temperate japonica	China	26.46	116	japonica
HP12	temperate japonica	China	40.2	117.97	japonica
HP13	temperate japonica	China	39.82	118.13	japonica
HP14	temperate japonica	China	31.64	104.41	japonica
HP15	temperate japonica	China	37.54	112.33	japonica
HP16	temperate japonica	China	37.54	112.33	japonica
HP17	temperate japonica	China	40.13	124.37	japonica
HP18	temperate japonica	China	40.13	124.37	japonica
HP19	temperate japonica	China	40.13	124.37	japonica
HP20	temperate japonica	China	40.3	123.25	japonica
HP21	temperate japonica	China	43.54	125.19	japonica
HP22	temperate japonica	China	34.79	116.57	japonica
HP23	temperate japonica	China	41.49	125.92	japonica
HP24	temperate japonica	China	26.34	116.32	japonica
HP25	temperate japonica	China	36.06	113.81	japonica
HP26	indica	China	31.22	121.48	indica
HP27	intermedia	China	31.64	120.74
HP28	intermedia	China	31.36	119.82
HP29	temperate japonica	China	34.54	118.75	japonica
HP30	temperate japonica	China	31.89	117.47	japonica
HP31	temperate japonica	China	26.73	117.45	japonica
HP32	temperate japonica	China	36.4	117	japonica
HP33	temperate japonica	China	31.25	113.69	japonica
HP34	temperate japonica	China	29.23	113.8	japonica
HP35	temperate japonica	China	31.17	112.58	japonica
HP36	temperate japonica	China	28.3	109.71	japonica
HP37	temperate japonica	China	29.64	109.42	japonica
HP38	temperate japonica	China	27.37	109.16	japonica
HP39	temperate japonica	China	25.52	111.57	japonica
HP40	temperate japonica	China	26.37	110.3	japonica
HP41	intermedia	China	26.37	110.3
HP42	indica	China	23.35	102.42	indica
HP43	temperate japonica	China	25.44	105.18	japonica
HP44	temperate japonica	China	24.69	99.15	japonica
HP45	temperate japonica	China	25.11	105.49	japonica
HP46	temperate japonica	China	26.89	109.2	japonica
HP47	intermedia	China	26.35	106.42
HP48	temperate japonica	China	29.37	112.39	japonica
HP49	temperate japonica	China	33.55	109.91	japonica
HP50	temperate japonica	China	31.64	104.41	japonica
HP51	temperate japonica	China	36.29	109.37	japonica
HP52	temperate japonica	China	35.6	109.27	japonica
HP53	temperate japonica	China	29.37	112.39	japonica
HP54	temperate japonica	China	37.51	105.18	japonica
HP55	temperate japonica	China	35.17	107.94	japonica
HP56	temperate japonica	China	35.17	107.94	japonica
HP57	temperate japonica	China	29.64	111.87	japonica
HP58	temperate japonica	China	26.35	106.42	japonica
HP59	temperate japonica	China	25.03	121.3	japonica
HP60	temperate japonica	China	45.53	131.85	japonica
HP61	indica	China	25.04	102.42	indica
HP62	temperate japonica	China	22.77	103.24	japonica
HP63	intermedia	China	25.51	103.79
HP64	temperate japonica	China	25.39	105.63	japonica
HP65	temperate japonica	China	25.79	104.96	japonica
HP66	temperate japonica	China	33	106.93	japonica
HP67	temperate japonica	China	26.67	102.21	japonica
HP68	temperate japonica	China	43.5	124.82	japonica
HP69	indica	China	25.94	105.62	indica
HP70	temperate japonica	China	41.55	121.22	japonica
HP71	indica	China	22.12	107.08	indica
HP72	temperate japonica	China	23.91	106.62	japonica
HP73	temperate japonica	China	37.54	112.33	japonica
HP74	temperate japonica	China	19.23	109.44	japonica
HP75	indica	China	28.4	115.55	indica
HP76	indica	China	28.4	115.55	indica
HP77	temperate japonica	China	41.28	123.17	japonica
HP78	temperate japonica	China	30.84	116.36	japonica
HP79	temperate japonica	China	40.05	117.4	japonica
HP80	temperate japonica	China	23.08	113.14	japonica
HP81	temperate japonica	China	33	106.93	japonica
HP82	temperate japonica	China	33	106.93	japonica
HP83	temperate japonica	China	34.17	108.57	japonica
HP84	temperate japonica	China	32.83	109.35	japonica
HP85	temperate japonica	China	33.88	109.96	japonica
HP86	temperate japonica	China	33.55	109.91	japonica
HP87	temperate japonica	China	32.41	109.37	japonica
HP88	temperate japonica	China	33.34	108.33	japonica
HP89	temperate japonica	China	32.82	106.25	japonica
HP90	temperate japonica	China	38.71	115.14	japonica
HP91	temperate japonica	China	36.84	115.18	japonica
HP92	temperate japonica	China	37.03	111.88	japonica
HP93	temperate japonica	China	36.15	112.2	japonica
HP94	temperate japonica	China	37.54	112.33	japonica
HP95	temperate japonica	China	42.52	129	japonica
HP96	temperate japonica	China	43.32	129.75	japonica
HP97	temperate japonica	China	34.79	116.57	japonica
HP98	temperate japonica	China	31.64	104.41	japonica
HP99	temperate japonica	China	42.33	127.27	japonica
HP100	temperate japonica	China	36.12	110.65	japonica
HP101	temperate japonica	China	43.87	126.57	japonica
HP102	temperate japonica	China	47.35	123.18	japonica
HP103	temperate japonica	China	45.75	127.48	japonica
HP104	temperate japonica	China	26.35	106.42	japonica
HP105	temperate japonica	China	25.44	105.18	japonica
HP106	temperate japonica	China	36.4	117	japonica
HP107	temperate japonica	China	26.14	106.66	japonica
HP108	temperate japonica	China	26.25	105.92	japonica
HP109	temperate japonica	China	25.1	104.91	japonica
HP110	temperate japonica	China	36.4	117	japonica
HP111	temperate japonica	China	22.68	103.67	japonica
HP112	temperate japonica	China	31.22	121.48	japonica
HP113	temperate japonica	China	27.16	105.61	japonica
HP114	temperate japonica	China	27.13	104.71	japonica
HP115	temperate japonica	China	26.87	104.28	japonica
HP116	temperate japonica	China	42	122.83	japonica
HP117	temperate japonica	China	31.59	120.29	japonica
HP119	indica	China	19.05	109.83	indica
HP120	indica	China	18.25	109.5	indica
HP121	indica	China	23.08	113.14	indica
HP122	temperate japonica	China	35.17	107.94	japonica
HP123	temperate japonica	China	38.75	114.97	japonica
HP124	temperate japonica	China	37.05	114.48	japonica
HP125	temperate japonica	China	45.27	131.04	japonica
HP127	temperate japonica	China	44.93	127.17	japonica
HP128	temperate japonica	China	32.13	114.08	japonica
HP129	temperate japonica	China	31.62	114.83	japonica
HP130	temperate japonica	China	32.13	115.04	japonica
HP131	temperate japonica	China	41.32	117.7	japonica
HP132	temperate japonica	China	31.4	121.24	japonica
HP133	temperate japonica	China	31.16	120.63	japonica
HP134	temperate japonica	China	31.16	120.63	japonica
HP135	temperate japonica	China	31.32	120.62	japonica
HP136	temperate japonica	China	31.59	120.29	japonica
HP137	temperate japonica	China	31.59	120.29	japonica
HP138	temperate japonica	China	31.36	119.82	japonica
HP139	temperate japonica	China	31.78	119.95	japonica
HP140	temperate japonica	China	31.89	121.15	japonica
HP141	temperate japonica	China	32.39	120.56	japonica
HP142	temperate japonica	China	33.38	120.13	japonica
HP143	indica	China	31.14	119.17	indica
HP144	indica	China	28.16	113.63	indica
HP145	temperate japonica	China	27.92	110.57	japonica
HP146	temperate japonica	China	30.4	104.04	japonica
HP147	temperate japonica	China	33.16	106.68	japonica
HP148	temperate japonica	China	26.49	113.77	japonica
HP149	indica	China	26.05	119.18	indica
HP150	temperate japonica	China	26.65	118.16	japonica
HP151	temperate japonica	China	25.12	117.01	japonica
HP152	temperate japonica	China	24.59	112.07	japonica
HP153	temperate japonica	China	20.02	110.2	japonica
HP154	temperate japonica	China	25.17	106.09	japonica
HP155	temperate japonica	China	26.14	106.66	japonica
HP156	temperate japonica	China	26.35	106.42	japonica
HP157	temperate japonica	China	25.17	106.09	japonica
HP158	temperate japonica	China	30.35	114.17	japonica
HP159	temperate japonica	China	30.4	104.04	japonica
HP160	temperate japonica	China	32.62	114.38	japonica
HP161	temperate japonica	China	35.08	112.57	japonica
HP162	temperate japonica	China	26.35	106.42	japonica
HP163	temperate japonica	China	26.56	106.46	japonica
HP164	indica	China	28.57	108.48	indica
HP165	temperate japonica	China	26.21	107.79	japonica
HP166	temperate japonica	China	26.35	106.42	japonica
HP167	indica	China	26.35	106.42	indica
HP168	temperate japonica	China	26.35	106.42	japonica
HP169	temperate japonica	China	26.84	106.59	japonica
HP170	temperate japonica	China	43.45	87.36	japonica
HP171	temperate japonica	China	43.45	87.36	japonica
HP172	temperate japonica	China	26	107.86	japonica
HP173	temperate japonica	China	25.04	102.42	japonica
HP174	indica	China	25.85	114.02	indica
HP175	temperate japonica	China	18.64	109.7	japonica
HP176	indica	China	27.57	119.7	indica
HP177	indica	China	27.57	119.7	indica
HP178	intermedia	China	30.16	120.1
HP179	indica	China	27.68	120.55	indica
HP180	indica	China	27.08	120.08	indica
HP181	indica	China	27.08	120.08	indica
HP182	indica	China	26.84	116.32	indica
HP183	indica	China	28.14	120.94	indica
HP184	indica	China	30.16	120.1	indica
HP185	indica	China	28.8	121.13	indica
HP186	indica	China	28.92	120.02	indica
HP187	indica	China	22.36	106.84	indica
HP188	indica	China	29.15	118.39	indica
HP189	indica	China	29.15	118.39	indica
HP190	indica	China	29.61	119.05	indica
HP191	indica	China	29.61	119.05	indica
HP192	indica	China	30.04	121.16	indica
HP193	indica	China	30.01	119.91	indica
HP194	indica	China	30.16	120.1	indica
HP195	indica	China	30.16	120.1	indica
HP196	indica	China	30.16	120.1	indica
HP197	indica	China	26.73	117.45	indica
HP198	indica	China	27.34	117.48	indica
HP199	indica	China	25.07	118.18	indica
HP200	indica	China	24.38	117.3	indica
HP201	indica	China	25	117.53	indica
HP202	indica	China	23.73	117.16	indica
HP203	indica	China	25.72	116.75	indica
HP204	indica	China	28.47	117.97	indica
HP205	indica	China	26.92	117.15	indica
HP206	indica	China	27.05	118.32	indica
HP207	indica	China	27.76	118.02	indica
HP208	indica	China	26.8	117.8	indica
HP209	indica	China	26.2	119.53	indica
HP210	indica	China	26.2	119.53	indica
HP211	indica	China	27.47	119.5	indica
HP212	indica	China	25.07	118.18	indica
HP213	indica	China	25	117.53	indica
HP214	indica	China	25.72	116.75	indica
HP215	indica	China	26.85	116.82	indica
HP216	indica	China	23.73	117.16	indica
HP217	indica	China	22.74	108.49	indica
HP218	indica	China	22.87	110.53	indica
HP219	indica	China	24.49	109.74	indica
HP220	indica	China	23.7	113.01	indica
HP221	indica	China	26.92	118.98	indica
HP222	indica	China	23.08	113.14	indica
HP223	intermedia	China	25.03	121.3
HP224	indica	China	25.03	121.3	indica
HP225	indica	China	25.03	121.3	indica
HP226	indica	China	25.03	121.3	indica
HP227	indica	China	25.03	121.3	indica
HP228	indica	China	25.03	121.3	indica
HP229	indica	China	28.4	115.55	indica
HP230	indica	China	22.69	109.2	indica
HP231	indica	China	22.36	106.84	indica
HP232	indica	China	27.22	115.14	indica
HP233	indica	China	23.35	102.42	indica
HP234	indica	China	31.32	120.62	indica
HP235	indica	China	30.93	117.82	indica
HP236	indica	China	31.7	117.15	indica
HP237	indica	China	26.32	115.33	indica
HP238	indica	China	27.44	115.82	indica
HP239	indica	China	27.12	119.36	indica
HP240	indica	China	23.99	117.34	indica
HP241	temperate japonica	China	35.05	118.35	japonica
HP242	indica	China	19.23	109.44	indica
HP243	indica	China	24.77	112.4	indica
HP244	indica	China	30.35	114.17	indica
HP245	indica	China	29.23	113.8	indica
HP246	indica	China	29.54	114.04	indica
HP247	indica	China	30.35	114.17	indica
HP248	indica	China	30.35	114.17	indica
HP249	indica	China	29.64	109.42	indica
HP250	indica	China	27.92	110.57	indica
HP251	indica	China	26.41	111.28	indica
HP252	indica	China	31.81	115.42	indica
HP253	indica	China	33.55	109.91	indica
HP254	indica	China	32.72	113.31	indica
HP255	indica	China	29.37	112.39	indica
HP256	temperate japonica	China	33.15	113.98	japonica
HP257	indica	China	34.75	101.62	indica
HP258	temperate japonica	China	34.75	101.62	japonica
HP259	indica	China	34.75	101.62	indica
HP260	indica	China	30.88	104.32	indica
HP261	indica	China	31.13	104.16	indica
HP262	indica	China	31.8	104.7	indica
HP263	indica	China	28.96	105.46	indica
HP264	indica	China	25.67	104.24	indica
HP265	indica	China	24.06	101.98	indica
HP266	indica	China	25.1	104.91	indica
HP267	indica	China	25.1	104.91	indica
HP268	indica	China	25.1	104.91	indica
HP269	indica	China	25.1	104.91	indica
HP270	indica	China	25.1	104.91	indica
HP271	temperate japonica	China	26.25	105.92	japonica
HP272	temperate japonica	China	26.84	106.59	japonica
HP273	indica	China	26.35	106.42	indica
HP274	indica	China	27.73	109.21	indica
HP275	temperate japonica	China	27.73	109.21	japonica
HP276	indica	China	28.27	108.13	indica
HP277	indica	China	26.7	107.51	indica
HP278	temperate japonica	China	25.83	107.55	japonica
HP279	indica	China	26.68	108.32	indica
HP280	temperate japonica	China	30.35	114.17	japonica
HP281	indica	China	27.03	108.11	indica
HP282	temperate japonica	China	26.25	105.92	japonica
HP283	temperate japonica	China	33	106.93	japonica
HP284	temperate japonica	China	33	106.93	japonica
HP285	indica	China	33.74	112.88	indica
HP287	indica	China	28.96	105.46	indica
HP288	indica	China	27.4	102.15	indica
HP289	indica	China	22.58	101.88	indica
HP290	indica	China	23.62	105.6	indica
HP291	indica	China	25.44	105.18	indica
HP292	indica	China	25.11	105.49	indica
HP293	intermedia	China	30.35	114.17
HP294	intermedia	China	27.4	102.15
HP295	indica	China	29.88	118.44	indica
HP296	indica	China	27.56	116.62	indica
HP297	indica	China	24.59	112.07	indica
HP298	indica	China	28.12	112.59	indica
HP299	indica	China	32.72	113.31	indica
HP300	indica	China	25.89	116.02	indica
HP301	indica	China	27.12	114.97	indica
HP302	indica	China	22.69	109.2	indica
HP303	indica	China	24.67	109.24	indica
HP304	indica	China	24.8	105.34	indica
HP305	indica	China	23.15	106.41	indica
HP306	indica	China	28.16	113.63	indica
HP307	indica	China	28.08	104.28	indica
HP308	temperate japonica	China	26.35	106.42	japonica
HP309	temperate japonica	China	25.81	104.64	japonica
HP310	indica	China	23.36	110.9	indica
HP311	indica	China	34.79	116.57	indica
HP312	indica	China	21.39	110.24	indica
HP313	indica	China	25.44	105.18	indica
HP314	temperate japonica	China	26.49	107.58	japonica
HP315	temperate japonica	China	25.84	107.54	japonica
HP316	indica	China	28.4	115.55	indica
HP317	indica	China	31.95	118.83	indica
HP318	indica	China	32.43	119.55	indica
HP319	indica	China	32.03	118.46	indica
HP320	indica	China	32.93	119.82	indica
HP321	indica	China	30.07	118.57	indica
HP322	indica	China	30.64	117.84	indica
HP323	indica	China	31.52	117.17	indica
HP324	indica	China	31.04	116.94	indica
HP325	indica	China	31.04	116.94	indica
HP326	indica	China	31.64	104.41	indica
HP327	indica	China	23.4	113.19	indica
HP328	indica	China	23.75	106.9	indica
HP329	indica	China	32.62	114.38	indica
HP330	temperate japonica	China	25.39	105.63	japonica
HP331	temperate japonica	China	28.6	112.33	japonica
HP332	indica	China	28.37	112.8	indica
HP333	indica	China	28.16	113.63	indica
HP334	indica	China	29.71	113.56	indica
HP335	indica	China	29.71	113.56	indica
HP336	indica	China	29.41	112.16	indica
HP337	indica	China	29.41	111.09	indica
HP338	indica	China	28.12	112.59	indica
HP339	indica	China	19.52	109.57	indica
HP340	indica	China	19.91	109.69	indica
HP341	indica	China	19.91	109.69	indica
HP342	indica	China	19.91	109.69	indica
HP343	indica	China	19.98	110.33	indica
HP344	indica	China	19.61	110.72	indica
HP345	intermedia	China	23.08	113.14
HP346	indica	China	21.43	110.78	indica
HP347	indica	China	21.52	110.99	indica
HP348	indica	China	21.39	110.24	indica
HP349	indica	China	22.16	111.78	indica
HP350	indica	China	21.71	112.76	indica
HP351	indica	China	23.45	111.48	indica
HP352	indica	China	23.18	114.28	indica
HP353	indica	China	23.07	116.29	indica
HP354	indica	China	22.95	117.64	indica
HP355	indica	China	21.95	100.5	indica
HP356	indica	China	23.56	99.41	indica
HP357	indica	China	23.7	113.01	indica
HP358	temperate japonica	China	33.23	107.56	japonica
HP359	indica	China	33.16	106.68	indica
HP360	indica	China	33	106.93	indica
HP361	indica	China	33	106.93	indica
HP362	indica	China	32.82	106.25	indica
HP363	temperate japonica	China	33.65	106.95	japonica
HP364	indica	China	32.83	109.35	indica
HP365	indica	China	29.86	117.7	indica
HP366	indica	China	29.37	112.39	indica
HP367	indica	China	33	106.93	indica
HP368	indica	China	29.37	112.39	indica
HP369	indica	China	31.64	104.41	indica
HP370	temperate japonica	China	34.62	108.94	japonica
HP371	temperate japonica	China	35.6	109.27	japonica
HP372	temperate japonica	China	34.65	107.13	japonica
HP373	indica	China	32.7	109.02	indica
HP374	indica	China	33.16	107.32	indica
HP375	temperate japonica	China	32.3	108.89	japonica
HP376	temperate japonica	China	32.83	109.35	japonica
HP377	indica	China	32.83	109.35	indica
HP378	temperate japonica	China	32.41	109.37	japonica
HP379	indica	China	33.34	108.33	indica
HP380	indica	China	34.17	108.57	indica
HP381	intermedia	China	39.48	115.98
HP382	temperate japonica	China	36.4	117	japonica
HP383	indica	China	32.13	114.08	indica
HP384	temperate japonica	China	32.83	114.02	japonica
HP385	temperate japonica	China	34.79	114.35	japonica
HP386	indica	China	34.75	101.62	indica
HP387	indica	China	25.69	117.83	indica
HP388	temperate japonica	China	25.58	115.79	japonica
HP389	temperate japonica	China	25.58	115.79	japonica
HP390	temperate japonica	China	23.08	113.14	japonica
HP391	temperate japonica	China	30.24	115.3	japonica
HP392	indica	China	27.7	106.9	indica
HP393	indica	China	30.35	114.17	indica
HP394	indica	China	30.35	114.17	indica
HP395	indica	China	30.35	114.17	indica
HP396	indica	China	28.16	113.63	indica
HP397	indica	China	28.38	111.2	indica
HP398	temperate japonica	China	28.38	111.2	japonica
HP399	indica	China	27.73	111.29	indica
HP400	indica	China	27.73	111.29	indica
HP401	temperate japonica	China	27.44	112.18	japonica
HP402	temperate japonica	China	28.12	112.59	japonica
HP403	temperate japonica	China	26.46	106.98	japonica
HP404	temperate japonica	China	26.49	107.58	japonica
HP405	indica	China	27.03	106.04	indica
HP406	temperate japonica	China	26.35	106.42	japonica
HP407	indica	China	26.49	107.58	indica
HP408	indica	China	27.06	108.41	indica
HP409	indica	China	27.03	108.11	indica
HP410	indica	China	26.24	109.14	indica
HP411	indica	China	25.03	121.3	indica
HP412	indica	China	22.69	109.2	indica
HP413	indica	China	23.08	107.12	indica
HP414	indica	China	23.18	107.68	indica
HP415	indica	China	22.85	107.21	indica
HP416	indica	China	22.85	107.21	indica
HP417	indica	China	22.64	110.14	indica
HP418	indica	China	25.78	110.02	indica
HP419	indica	China	25.1	104.91	indica
HP420	indica	China	25.44	105.18	indica
HP421	temperate japonica	China	25.12	117.01	japonica
HP422	indica	China	21.95	100.5	indica
HP423	indica	China	25.04	102.42	indica
HP424	indica	China	25.17	106.09	indica
HP425	temperate japonica	China	26.35	106.42	japonica
HP426	temperate japonica	China	31.22	121.48	japonica
HP427	indica	China	31.13	104.37	indica
HP428	indica	China	30.35	114.17	indica
HP429	indica	China	30.35	114.17	indica
HP430	indica	China	30.35	114.17	indica
HP431	indica	China	30.24	115.3	indica
HP432	indica	China	30.88	104.32	indica
HP433	indica	China	30.2	103.29	indica
HP434	indica	China	31.32	104.19	indica
HP435	indica	China	26.67	102.21	indica
HP436	temperate japonica	China	27.07	102.76	japonica
HP437	indica	China	29.24	104.97	indica
HP438	indica	China	31.86	117.27	indica
HP439	temperate japonica	China	31.62	117.87	japonica
HP440	indica	China	26.46	116	indica
HP441	indica	China	27.67	113.5	indica
HP442	indica	China	29.71	113.56	indica
HP443	indica	China	27.13	111.04	indica
HP444	indica	China	27.44	112.18	indica
HP445	indica	China	25.44	105.18	indica
HP446	indica	China	27.08	107.48	indica
HP447	indica	China	26.72	107.53	indica
HP448	indica	China	28.4	115.55	indica
HP449	indica	China	32.72	113.31	indica
HP450	indica	China	27.76	118.02	indica
HP451	indica	China	21.68	110.88	indica
HP452	indica	China	30.99	104.25	indica
HP453	indica	China	27.73	109.21	indica
HP454	temperate japonica	China	18.64	109.7	japonica
HP455	indica	China	18.64	109.7	indica
HP456	indica	China	23.08	113.14	indica
HP457	indica	China	24.59	112.07	indica
HP458	indica	China	23.08	113.14	indica
HP459	indica	China	31.62	114.83	indica
HP460	indica	China	31.62	114.83	indica
HP461	indica	China	31.81	115.42	indica
HP462	temperate japonica	China	31.81	115.42	japonica
HP463	indica	China	31.39	120.95	indica
HP464	indica	China	31.95	118.83	indica
HP465	indica	China	32.43	119.55	indica
HP466	temperate japonica	China	29.88	118.44	japonica
HP467	indica	China	31.52	117.17	indica
HP468	temperate japonica	China	30.84	116.36	japonica
HP469	indica	China	30.62	116.53	indica
HP470	indica	China	31.52	117.17	indica
HP471	indica	China	30.35	114.17	indica
HP472	indica	China	30.35	114.17	indica
HP473	indica	China	30.35	114.17	indica
HP474	indica	China	30.35	114.17	indica
HP475	indica	China	30.24	115.3	indica
HP476	indica	China	24.55	116.1	indica
HP477	indica	China	29.87	114.28	indica
HP478	indica	China	29.54	114.04	indica
HP479	indica	China	30.7	111.3	indica
HP480	indica	China	30.35	114.17	indica
HP481	indica	China	27.67	113.5	indica
HP482	indica	China	29.71	113.56	indica
HP483	indica	China	28.3	109.71	indica
HP484	indica	China	29	109.84	indica
HP485	indica	China	27.92	109.43	indica
HP486	indica	China	27.92	109.43	indica
HP487	indica	China	28.02	110.18	indica
HP488	indica	China	27.73	111.29	indica
HP489	indica	China	26.44	110.84	indica
HP490	indica	China	26.44	110.84	indica
HP491	indica	China	25.59	110.14	indica
HP492	indica	China	25.79	113	indica
HP493	indica	China	25.08	113.91	indica
HP494	indica	China	25.08	113.91	indica
HP495	indica	China	25.08	113.91	indica
HP496	indica	China	25.79	113	indica
HP497	indica	China	25.95	113.39	indica
HP498	indica	China	26.22	111.63	indica
HP499	indica	China	24.97	111.79	indica
HP500	indica	China	28.12	112.59	indica
HP501	indica	China	26.49	113.77	indica
HP502	indica	China	26.49	113.77	indica
HP503	indica	China	26.41	117.77	indica
HP504	indica	China	28.6	112.33	indica
HP505	indica	China	25.04	102.42	indica
HP506	indica	China	29.05	111.69	indica
HP507	indica	China	29.41	111.09	indica
HP508	indica	China	30.57	104.94	indica
HP509	indica	China	26.49	113.77	indica
HP510	indica	China	30.82	104.13	indica
HP511	temperate japonica	China	30.82	104.13	japonica
HP512	temperate japonica	China	27.92	102.29	japonica
HP513	indica	China	27.92	102.29	indica
HP514	indica	China	29.24	104.97	indica
HP515	indica	China	28.71	105.06	indica
HP516	indica	China	29.75	105.71	indica
HP517	indica	China	29.7	107.36	indica
HP518	indica	China	27.4	102.15	indica
HP519	intermedia	China	26.74	102.55
HP520	indica	China	25.07	118.18	indica
HP521	indica	China	25.07	118.18	indica
HP522	indica	China	24.51	117.35	indica
HP523	indica	China	24.51	117.35	indica
HP524	indica	China	25.12	117.01	indica
HP525	temperate japonica	China	24.68	113.58	japonica
HP526	indica	China	23.08	113.14	indica
HP527	indica	China	19.05	109.83	indica
HP528	indica	China	23.17	102.81	indica
HP529	indica	China	21.95	100.5	indica
HP530	indica	China	24.82	99.61	indica
HP531	indica	China	27.08	107.48	indica
HP532	temperate japonica	China	26.14	106.66	japonica
HP533	indica	China	25.83	107.55	indica
HP534	indica	China	30.99	103.94	indica
HP535	indica	China	30.8	103.86	indica
HP536	indica	China	30.63	103.69	indica
HP537	indica	China	30.4	104.04	indica
HP538	indica	China	29	109.84	indica
HP539	indica	China	27.37	109.16	indica
HP540	indica	China	25.08	113.91	indica
HP541	indica	China	25.08	113.91	indica
HP542	indica	China	25.08	113.91	indica
HP543	indica	China	28.6	112.33	indica
HP544	indica	China	29.05	111.69	indica
HP545	indica	China	26.58	107.22	indica
HP546	indica	China	25.44	105.18	indica
HP547	indica	China	23.38	110.07	indica
HP548	indica	China	29.93	117.92	indica
HP549	indica	China	27.08	107.48	indica
HP550	indica	China	27.21	108.72	indica
HP551	indica	China	26.57	106.71	indica
HP552	indica	China	27.7	106.9	indica
HP553	indica	China	25.44	105.18	indica
HP554	temperate japonica	China	25.11	105.49	japonica
HP555	indica	China	26.46	116	indica
HP556	indica	China	27.12	114.97	indica
HP557	indica	China	30.67	104.06	indica
HP558	indica	China	30.67	104.06	indica
HP559	indica	China	30.67	104.06	indica
HP560	indica	China	24.91	114.79	indica
HP561	indica	China	26.33	114.5	indica
HP562	indica	China	26.33	114.5	indica
HP563	indica	China	28.4	115.55	indica
HP564	temperate japonica	China	30.35	114.17	japonica
HP565	indica	China	30.35	114.17	indica
HP566	indica	China	33.93	106.51	indica
HP567	indica	China	30.35	114.17	indica
HP568	temperate japonica	China	30.35	114.17	japonica
HP569	indica	China	25.01	107.16	indica
HP570	indica	China	30.4	104.04	indica
HP571	indica	China	27.92	102.29	indica
HP572	indica	China	29.92	102.25	indica
HP573	indica	China	31.52	117.17	indica
HP574	temperate japonica	China	27.06	106.95	japonica
HP575	indica	China	26.41	117.77	indica
HP576	indica	China	26.25	105.92	indica
HP577	indica	China	26.42	106.26	indica
HP578	indica	China	26.42	106.26	indica
HP579	indica	China	25.94	105.62	indica
HP580	indica	China	25.94	105.62	indica
HP581	indica	China	26.84	106.59	indica
HP582	indica	China	27.73	109.21	indica
HP583	indica	China	26.59	107.97	indica
HP584	indica	China	26.49	107.58	indica
HP585	temperate japonica	China	27.73	109.21	japonica
HP586	temperate japonica	China	26	107.86	japonica
HP587	temperate japonica	China	26.03	106.45	japonica
HP588	temperate japonica	China	26.49	107.58	japonica
HP589	indica	China	27.03	108.11	indica
HP590	indica	China	26.89	109.2	indica
HP591	indica	China	26.57	106.71	indica
HP592	indica	China	25.1	104.91	indica
HP593	indica	China	25.11	105.49	indica
HP594	intermedia	China	26.35	106.42
HP595	indica	China	26.08	105.75	indica
HP596	temperate japonica	China	26.08	105.75	japonica
HP597	indica	China	24.44	100.12	indica
HP598	indica	China	27.21	108.72	indica
HP599	temperate japonica	China	26.24	109.14	japonica
HP600	indica	China	33.25	112.98	indica
HP601	indica	China	33.05	111.83	indica
HP602	temperate japonica	China	30.4	104.04	japonica
HP603	indica	China	26	107.86	indica
HP604	indica	China	22.68	103.67	indica
HP605	temperate japonica	China	22.58	101.88	japonica
HP606	indica	China	26.66	105.76	indica
HP607	indica	China	21.95	100.5	indica
HP608	indica	China	24.69	97.93	indica
HP609	indica	China	19.05	109.83	indica
HP610	indica	China	18.48	110.02	indica
HP611	indica	China	18.48	110.02	indica
HP612	indica	China	19.25	110.46	indica
HP613	indica	China	19.36	110.1	indica
HP614	intermedia	China	19.52	109.57
HP990	temperate japonica	China	NA	NA	japonica
HP991	indica	China	NA	NA	indica
HP992	temperate japonica	China	NA	NA	japonica
HP993	indica	China	NA	NA	indica
HP994	indica	China	NA	NA	indica
HP995	temperate japonica	China	NA	NA	japonica
Nipponbare	temperate japonica	Japan	NA	NA	japonica
Nongken58	temperate japonica	Japan	NA	NA	japonica
HP998	indica	China	NA	NA	indica
HP999	indica	China	NA	NA	indica
GP1	intermedia	Bengal	NA	NA
GP2	intermedia	Bengal	NA	NA
GP3	indica	Brazil	NA	NA	indica
GP4	indica	Philippine	NA	NA	indica
GP5	tropical japonica	Madagascar	NA	NA	japonica
GP6	indica	Thailand	NA	NA	indica
GP7	tropical japonica	Ivory Coast	NA	NA	japonica
GP8	aus	Bengal	NA	NA	aus
GP9	indica	Philippine	NA	NA	indica
GP10	indica	Philippine	NA	NA	indica
GP11	indica	Philippine	NA	NA	indica
GP12	indica	IRRI	NA	NA	indica
GP13	indica	Philippine	NA	NA	indica
GP14	indica	IRRI	NA	NA	indica
GP15	indica	IRRI	NA	NA	indica
GP16	indica	IRRI	NA	NA	indica
GP17	indica	IRRI	NA	NA	indica
GP18	indica	IRRI	NA	NA	indica
GP19	indica	IRRI	NA	NA	indica
GP20	indica	IRRI	NA	NA	indica
GP21	indica	IRRI	NA	NA	indica
GP22	indica	IRRI	NA	NA	indica
GP23	indica	IRRI	NA	NA	indica
GP24	indica	IRRI	NA	NA	indica
GP25	indica	IRRI	NA	NA	indica
GP26	intermedia	IRRI	NA	NA
GP27	indica	IRRI	NA	NA	indica
GP28	indica	IRRI	NA	NA	indica
GP29	indica	IRRI	NA	NA	indica
GP30	indica	IRRI	NA	NA	indica
GP31	indica	IRRI	NA	NA	indica
GP32	indica	Philippine	NA	NA	indica
GP33	indica	Philippine	NA	NA	indica
GP34	aus	India	NA	NA	aus
GP35	indica	Philippine	NA	NA	indica
GP36	aus	Bengal	NA	NA	aus
GP37	indica	Philippine	NA	NA	indica
GP38	aus	India	NA	NA	aus
GP39	tropical japonica	Brazil	NA	NA	japonica
GP40	indica	Sri Lanka	NA	NA	indica
GP41	indica	Vietnam	NA	NA	indica
GP42	indica	Malaysia	NA	NA	indica
GP43	indica	India	NA	NA	indica
GP44	intermedia	India	NA	NA
GP45	indica	India	NA	NA	indica
GP46	indica	India	NA	NA	indica
GP47	aus	India	NA	NA	aus
GP48	indica	Cuba	NA	NA	indica
GP49	indica	Cuba	NA	NA	indica
GP50	indica	Cuba	NA	NA	indica
GP51	indica	Cuba	NA	NA	indica
GP52	indica	Cuba	NA	NA	indica
GP53	indica	Cuba	NA	NA	indica
GP54	indica	Cuba	NA	NA	indica
GP55	tropical japonica	Ivory Coast	NA	NA	japonica
GP56	intermedia	Uganda	NA	NA
GP57	aus	Madagascar	NA	NA	aus
GP58	indica	India	NA	NA	indica
GP59	temperate japonica	Philippine	NA	NA	japonica
GP60	indica	India	NA	NA	indica
GP61	aus	India	NA	NA	aus
GP62	aus	India	NA	NA	aus
GP63	aus	India	NA	NA	aus
GP64	indica	Burma	NA	NA	indica
GP65	indica	IRRI	NA	NA	indica
GP66	indica	Vietnam	NA	NA	indica
GP67	aus	India	NA	NA	aus
GP68	indica	IRRI	NA	NA	indica
GP69	indica	IRRI	NA	NA	indica
GP70	indica	IRRI	NA	NA	indica
GP71	indica	IRRI	NA	NA	indica
GP72	indica	IRRI	NA	NA	indica
GP73	indica	IRRI	NA	NA	indica
GP74	intermedia	IRRI	NA	NA
GP75	aus	Philippine	NA	NA	aus
GP76	indica	Madagascar	NA	NA	indica
GP77	tropical japonica	IRRI	NA	NA	japonica
GP78	indica	IRRI	NA	NA	indica
GP79	indica	IRRI	NA	NA	indica
GP80	indica	IRRI	NA	NA	indica
GP81	indica	IRRI	NA	NA	indica
GP82	indica	IRRI	NA	NA	indica
GP83	indica	India	NA	NA	indica
GP84	indica	IRRI	NA	NA	indica
GP85	indica	Thailand	NA	NA	indica
GP86	tropical japonica	US	NA	NA	japonica
GP87	indica	India	NA	NA	indica
GP88	temperate japonica	Egypt	NA	NA	japonica
GP89	aus	Bengal	NA	NA	aus
GP90	indica	IRRI	NA	NA	indica
GP91	indica	IRRI	NA	NA	indica
GP92	indica	IRRI	NA	NA	indica
GP93	indica	IRRI	NA	NA	indica
GP94	indica	IRRI	NA	NA	indica
GP95	indica	IRRI	NA	NA	indica
GP96	indica	IRRI	NA	NA	indica
GP97	indica	IRRI	NA	NA	indica
GP98	indica	IRRI	NA	NA	indica
GP99	indica	IRRI	NA	NA	indica
GP100	indica	IRRI	NA	NA	indica
GP101	indica	IRRI	NA	NA	indica
GP102	indica	IRRI	NA	NA	indica
GP103	indica	Sri Lanka	NA	NA	indica
GP104	aus	Bengal	NA	NA	aus
GP105	indica	IRRI	NA	NA	indica
GP106	indica	IRRI	NA	NA	indica
GP107	indica	Uganda	NA	NA	indica
GP108	indica	Philippine	NA	NA	indica
GP109	aus	Madagascar	NA	NA	aus
GP110	aus	Philippine	NA	NA	aus
GP111	indica	IRRI	NA	NA	indica
GP112	tropical japonica	Gambian	NA	NA	japonica
GP113	indica	IRRI	NA	NA	indica
GP114	indica	Philippine	NA	NA	indica
GP115	indica	US	NA	NA	indica
GP116	indica	IRRI	NA	NA	indica
GP117	tropical japonica	US	NA	NA	japonica
GP118	indica	Indonesia	NA	NA	indica
GP119	indica	IRRI	NA	NA	indica
GP120	indica	Philippine	NA	NA	indica
GP121	indica	IRRI	NA	NA	indica
GP122	indica	Sri Lanka	NA	NA	indica
GP123	indica	IRRI	NA	NA	indica
GP124	aus	Bengal	NA	NA	aus
GP125	indica	Ivory Coast	NA	NA	indica
GP126	temperate japonica	Uganda	NA	NA	japonica
GP127	indica	IRRI	NA	NA	indica
GP128	indica	India	NA	NA	indica
GP129	indica	IRRI	NA	NA	indica
GP130	indica	IRRI	NA	NA	indica
GP131	indica	Sri Lanka	NA	NA	indica
GP132	indica	IRRI	NA	NA	indica
GP133	indica	IRRI	NA	NA	indica
GP134	indica	North Korea	NA	NA	indica
GP135	indica	North Korea	NA	NA	indica
GP136	indica	IRRI	NA	NA	indica
GP137	indica	North Korea	NA	NA	indica
GP138	indica	IRRI	NA	NA	indica
GP139	indica	IRRI	NA	NA	indica
GP140	indica	IRRI	NA	NA	indica
GP141	intermedia	Nepal	NA	NA
GP142	indica	India	NA	NA	indica
GP143	indica	Philippine	NA	NA	indica
GP144	indica	North Korea	NA	NA	indica
GP260	indica	India	NA	NA	indica
GP284	aromatic	Pakistan	NA	NA
GP285	aus	Pakistan	NA	NA	aus
GP294	aromatic	Pakistan	NA	NA
GP295	aromatic	Pakistan	NA	NA
GP296	aromatic	Pakistan	NA	NA
GP297	aromatic	Pakistan	NA	NA
GP497	temperate japonica	Japan	NA	NA	japonica
GP498	temperate japonica	Japan	NA	NA	japonica
GP499	temperate japonica	Japan	NA	NA	japonica
GP500	temperate japonica	Japan	NA	NA	japonica
GP501	temperate japonica	Japan	NA	NA	japonica
GP502	temperate japonica	Japan	NA	NA	japonica
GP503	tropical japonica	Italy	NA	NA	japonica
GP504	temperate japonica	Japan	NA	NA	japonica
GP505	temperate japonica	Japan	NA	NA	japonica
GP506	temperate japonica	Japan	NA	NA	japonica
GP507	temperate japonica	Japan	NA	NA	japonica
GP508	temperate japonica	Japan	NA	NA	japonica
GP509	temperate japonica	Japan	NA	NA	japonica
GP510	temperate japonica	Portugal	NA	NA	japonica
GP511	temperate japonica	Russia	NA	NA	japonica
GP512	aus	Bengal	NA	NA	aus
GP513	tropical japonica	Philippine	NA	NA	japonica
GP514	tropical japonica	Philippine	NA	NA	japonica
GP515	tropical japonica	Philippine	NA	NA	japonica
GP516	tropical japonica	Philippine	NA	NA	japonica
GP517	tropical japonica	Philippine	NA	NA	japonica
GP518	tropical japonica	Philippine	NA	NA	japonica
GP519	temperate japonica	Laos	NA	NA	japonica
GP520	temperate japonica	Laos	NA	NA	japonica
GP521	tropical japonica	Indonesia	NA	NA	japonica
GP522	tropical japonica	Malaysia	NA	NA	japonica
GP523	temperate japonica	Solomon Islands	NA	NA	japonica
GP524	intermedia	Philippine	NA	NA
GP525	temperate japonica	Thailand	NA	NA	japonica
GP526	indica	Thailand	NA	NA	indica
GP527	temperate japonica	Laos	NA	NA	japonica
GP528	temperate japonica	Laos	NA	NA	japonica
GP529	temperate japonica	Laos	NA	NA	japonica
GP530	aus	India	NA	NA	aus
GP531	aus	Bengal	NA	NA	aus
GP532	tropical japonica	Brazil	NA	NA	japonica
GP533	aus	Bengal	NA	NA	aus
GP534	tropical japonica	Malaysia	NA	NA	japonica
GP535	tropical japonica	Philippine	NA	NA	japonica
GP536	tropical japonica	Philippine	NA	NA	japonica
GP537	tropical japonica	Philippine	NA	NA	japonica
GP538	aus	India	NA	NA	aus
GP539	aus	India	NA	NA	aus
GP540	aus	Pakistan	NA	NA	aus
GP541	tropical japonica	Philippine	NA	NA	japonica
GP542	aus	Philippine	NA	NA	aus
GP543	intermedia	US	NA	NA
GP544	tropical japonica	US	NA	NA	japonica
GP545	temperate japonica	Egypt	NA	NA	japonica
GP546	temperate japonica	Japan	NA	NA	japonica
GP547	temperate japonica	Japan	NA	NA	japonica
GP548	temperate japonica	Japan	NA	NA	japonica
GP549	temperate japonica	Japan	NA	NA	japonica
GP550	temperate japonica	Japan	NA	NA	japonica
GP551	temperate japonica	Japan	NA	NA	japonica
GP552	temperate japonica	Japan	NA	NA	japonica
GP553	indica	Japan	NA	NA	indica
GP554	temperate japonica	Japan	NA	NA	japonica
GP555	temperate japonica	Japan	NA	NA	japonica
GP556	temperate japonica	Japan	NA	NA	japonica
GP557	temperate japonica	Japan	NA	NA	japonica
GP558	temperate japonica	Japan	NA	NA	japonica
GP559	temperate japonica	Japan	NA	NA	japonica
GP560	temperate japonica	North Korea	NA	NA	japonica
GP561	temperate japonica	Japan	NA	NA	japonica
GP562	intermedia	Albania	NA	NA
GP563	temperate japonica	Albania	NA	NA	japonica
GP564	temperate japonica	Russia	NA	NA	japonica
GP565	temperate japonica	France	NA	NA	japonica
GP566	temperate japonica	Argentina	NA	NA	japonica
GP567	temperate japonica	IRRI	NA	NA	japonica
GP568	temperate japonica	Italy	NA	NA	japonica
GP569	temperate japonica	Philippine	NA	NA	japonica
GP570	temperate japonica	Philippine	NA	NA	japonica
GP571	temperate japonica	Japan	NA	NA	japonica
GP572	indica	Ivory Coast	NA	NA	indica
GP573	indica	Brazil	NA	NA	indica
GP574	indica	Philippine	NA	NA	indica
GP575	temperate japonica	Uganda	NA	NA	japonica
GP576	aus	Pakistan	NA	NA	aus
GP577	intermedia	Brazil	NA	NA
GP578	tropical japonica	Philippine	NA	NA	japonica
GP579	temperate japonica	Philippine	NA	NA	japonica
GP580	temperate japonica	Laos	NA	NA	japonica
GP581	temperate japonica	Bulgaria	NA	NA	japonica
GP582	temperate japonica	Laos	NA	NA	japonica
GP583	temperate japonica	Thailand	NA	NA	japonica
GP584	temperate japonica	US	NA	NA	japonica
GP585	temperate japonica	North Korea	NA	NA	japonica
GP587	indica	Japan	NA	NA	indica
GP588	temperate japonica	Italy	NA	NA	japonica
GP589	indica	Egypt	NA	NA	indica
GP590	temperate japonica	India	NA	NA	japonica
GP591	temperate japonica	North Korea	NA	NA	japonica
GP592	temperate japonica	Japan	NA	NA	japonica
GP593	indica	North Korea	NA	NA	indica
GP594	temperate japonica	Argentina	NA	NA	japonica
GP595	temperate japonica	Japan	NA	NA	japonica
GP596	temperate japonica	Japan	NA	NA	japonica
GP597	temperate japonica	South Korea	NA	NA	japonica
GP598	temperate japonica	South Korea	NA	NA	japonica
GP599	temperate japonica	South Korea	NA	NA	japonica
GP601	temperate japonica	North Korea	NA	NA	japonica
GP602	temperate japonica	North Korea	NA	NA	japonica
GP603	temperate japonica	South Korea	NA	NA	japonica
GP605	temperate japonica	South Korea	NA	NA	japonica
GP606	temperate japonica	South Korea	NA	NA	japonica
GP607	temperate japonica	Japan	NA	NA	japonica
GP608	temperate japonica	Japan	NA	NA	japonica
GP609	temperate japonica	Japan	NA	NA	japonica
GP610	temperate japonica	South Korea	NA	NA	japonica
GP611	tropical japonica	Australia	NA	NA	japonica
GP612	temperate japonica	US	NA	NA	japonica
GP613	intermedia	US	NA	NA
GP614	temperate japonica	US	NA	NA	japonica
GP615	intermedia	US	NA	NA
GP616	intermedia	US	NA	NA
GP617	intermedia	US	NA	NA
GP619	temperate japonica	Japan	NA	NA	japonica
GP620	temperate japonica	IRRI	NA	NA	japonica
GP621	temperate japonica	Japan	NA	NA	japonica
GP622	indica	IRRI	NA	NA	indica
GP623	temperate japonica	Japan	NA	NA	japonica
GP624	indica	Hungary	NA	NA	indica
GP625	aus	India	NA	NA	aus
GP626	tropical japonica	Indonesia	NA	NA	japonica
GP627	intermedia	Indonesia	NA	NA
GP628	indica	Indonesia	NA	NA	indica
GP629	tropical japonica	Indonesia	NA	NA	japonica
GP630	temperate japonica	Japan	NA	NA	japonica
GP631	indica	Japan	NA	NA	indica
GP632	temperate japonica	Japan	NA	NA	japonica
GP633	indica	Philippine	NA	NA	indica
GP634	temperate japonica	North Korea	NA	NA	japonica
GP635	intermedia	North Korea	NA	NA
GP636	temperate japonica	North Korea	NA	NA	japonica
GP637	intermedia	North Korea	NA	NA
GP638	temperate japonica	North Korea	NA	NA	japonica
GP639	indica	North Korea	NA	NA	indica
GP640	tropical japonica	US	NA	NA	japonica
GP641	tropical japonica	US	NA	NA	japonica
GP642	tropical japonica	US	NA	NA	japonica
GP643	tropical japonica	Ivory Coast	NA	NA	japonica
GP644	tropical japonica	Ivory Coast	NA	NA	japonica
GP645	intermedia	Sri Lanka	NA	NA
GP646	temperate japonica	Thailand	NA	NA	japonica
GP647	tropical japonica	US	NA	NA	japonica
GP648	temperate japonica	Japan	NA	NA	japonica
GP649	temperate japonica	Japan	NA	NA	japonica
GP650	temperate japonica	Japan	NA	NA	japonica
GP651	temperate japonica	North Korea	NA	NA	japonica
GP652	indica	North Korea	NA	NA	indica
GP653	temperate japonica	Japan	NA	NA	japonica
GP654	temperate japonica	Italy	NA	NA	japonica
GP655	temperate japonica	Japan	NA	NA	japonica
GP656	temperate japonica	Japan	NA	NA	japonica
GP657	temperate japonica	Vietnam	NA	NA	japonica
GP658	intermedia	Brazil	NA	NA
GP659	tropical japonica	Brazil	NA	NA	japonica
GP660	temperate japonica	Japan	NA	NA	japonica
GP661	temperate japonica	Italy	NA	NA	japonica
GP662	temperate japonica	Japan	NA	NA	japonica
GP663	temperate japonica	Japan	NA	NA	japonica
GP664	temperate japonica	Japan	NA	NA	japonica
GP665	temperate japonica	Japan	NA	NA	japonica
GP666	temperate japonica	Japan	NA	NA	japonica
GP667	temperate japonica	Japan	NA	NA	japonica
GP668	temperate japonica	Japan	NA	NA	japonica
GP669	temperate japonica	Japan	NA	NA	japonica
GP670	temperate japonica	Japan	NA	NA	japonica
GP671	temperate japonica	Japan	NA	NA	japonica
GP672	temperate japonica	Japan	NA	NA	japonica
GP673	temperate japonica	Japan	NA	NA	japonica
GP674	temperate japonica	Japan	NA	NA	japonica
GP675	temperate japonica	Japan	NA	NA	japonica
GP676	indica	Japan	NA	NA	indica
GP677	temperate japonica	North Korea	NA	NA	japonica
GP678	temperate japonica	South Korea	NA	NA	japonica
GP679	tropical japonica	Indonesia	NA	NA	japonica
GP680	temperate japonica	Cuba	NA	NA	japonica
GP681	intermedia	Cuba	NA	NA
GP682	temperate japonica	Indonesia	NA	NA	japonica
GP683	tropical japonica	Indonesia	NA	NA	japonica
GP684	tropical japonica	Italy	NA	NA	japonica
GP685	temperate japonica	Italy	NA	NA	japonica
GP686	tropical japonica	Hungary	NA	NA	japonica
GP687	intermedia	Indonesia	NA	NA
GP688	tropical japonica	Indonesia	NA	NA	japonica
GP689	intermedia	Indonesia	NA	NA
GP690	tropical japonica	Indonesia	NA	NA	japonica
GP691	temperate japonica	Hungary	NA	NA	japonica
GP692	temperate japonica	Hungary	NA	NA	japonica
GP693	intermedia	Colombia	NA	NA
GP694	temperate japonica	South Korea	NA	NA	japonica
GP695	tropical japonica	Brazil	NA	NA	japonica
GP696	tropical japonica	Brazil	NA	NA	japonica
GP697	tropical japonica	Ivory Coast	NA	NA	japonica
GP698	tropical japonica	Ivory Coast	NA	NA	japonica
GP699	tropical japonica	Ivory Coast	NA	NA	japonica
GP700	tropical japonica	Ivory Coast	NA	NA	japonica
GP701	tropical japonica	Ivory Coast	NA	NA	japonica
GP702	temperate japonica	South Korea	NA	NA	japonica
GP703	temperate japonica	South Korea	NA	NA	japonica
GP704	tropical japonica	Ivory Coast	NA	NA	japonica
GP705	tropical japonica	Ivory Coast	NA	NA	japonica
GP706	tropical japonica	Ivory Coast	NA	NA	japonica
GP707	temperate japonica	South Korea	NA	NA	japonica
GP708	temperate japonica	South Korea	NA	NA	japonica
GP709	temperate japonica	South Korea	NA	NA	japonica
GP710	temperate japonica	South Korea	NA	NA	japonica
GP711	tropical japonica	Indonesia	NA	NA	japonica
GP712	tropical japonica	Malaysia	NA	NA	japonica
GP713	aus	Bengal	NA	NA	aus
GP714	tropical japonica	Indonesia	NA	NA	japonica
GP715	aus	Bengal	NA	NA	aus
GP716	indica	North Korea	NA	NA	indica
GP717	temperate japonica	Brazil	NA	NA	japonica
GP718	tropical japonica	India	NA	NA	japonica
GP719	intermedia	US	NA	NA
GP720	intermedia	Brazil	NA	NA
GP721	tropical japonica	Ivory Coast	NA	NA	japonica
GP722	indica	Ivory Coast	NA	NA	indica
GP723	tropical japonica	Ivory Coast	NA	NA	japonica
GP724	tropical japonica	Ivory Coast	NA	NA	japonica
GP725	tropical japonica	Ivory Coast	NA	NA	japonica
GP726	tropical japonica	Ivory Coast	NA	NA	japonica
GP727	tropical japonica	Ivory Coast	NA	NA	japonica
GP728	tropical japonica	Ivory Coast	NA	NA	japonica
GP729	tropical japonica	Ivory Coast	NA	NA	japonica
GP730	tropical japonica	Nigeria	NA	NA	japonica
GP731	tropical japonica	Nigeria	NA	NA	japonica
GP732	tropical japonica	Nigeria	NA	NA	japonica
GP733	tropical japonica	Nigeria	NA	NA	japonica
GP734	tropical japonica	Nigeria	NA	NA	japonica
GP735	tropical japonica	Nigeria	NA	NA	japonica
GP736	intermedia	Nigeria	NA	NA
GP737	intermedia	Nigeria	NA	NA
GP738	temperate japonica	South Korea	NA	NA	japonica
GP739	temperate japonica	Hungary	NA	NA	japonica
GP740	temperate japonica	Hungary	NA	NA	japonica
GP741	temperate japonica	Japan	NA	NA	japonica
GP742	temperate japonica	South Korea	NA	NA	japonica
GP743	temperate japonica	South Korea	NA	NA	japonica
GP744	tropical japonica	Brazil	NA	NA	japonica
GP745	tropical japonica	Brazil	NA	NA	japonica
GP746	temperate japonica	South Korea	NA	NA	japonica
GP747	temperate japonica	South Korea	NA	NA	japonica
GP748	temperate japonica	South Korea	NA	NA	japonica
GP749	temperate japonica	South Korea	NA	NA	japonica
GP750	temperate japonica	Indonesia	NA	NA	japonica
GP751	tropical japonica	Brazil	NA	NA	japonica
GP752	intermedia	IRRI	NA	NA
GP753	tropical japonica	US	NA	NA	japonica
GP754	temperate japonica	North Korea	NA	NA	japonica
GP755	temperate japonica	North Korea	NA	NA	japonica
GP756	temperate japonica	North Korea	NA	NA	japonica
GP758	tropical japonica	US	NA	NA	japonica
GP759	temperate japonica	US	NA	NA	japonica
GP760	temperate japonica	Japan	NA	NA	japonica
GP761	tropical japonica	Indonesia	NA	NA	japonica
GP762	intermedia	Indonesia	NA	NA
GP764	aus	India	NA	NA	aus
GP765	temperate japonica	North Korea	NA	NA	japonica
GP766	temperate japonica	North Korea	NA	NA	japonica
GP767	indica	North Korea	NA	NA	indica
GP768	temperate japonica	North Korea	NA	NA	japonica
GP769	temperate japonica	North Korea	NA	NA	japonica
GP770	temperate japonica	North Korea	NA	NA	japonica
GP771	temperate japonica	North Korea	NA	NA	japonica
GP772	indica	North Korea	NA	NA	indica
GP773	temperate japonica	North Korea	NA	NA	japonica
GP774	temperate japonica	North Korea	NA	NA	japonica
GP775	temperate japonica	North Korea	NA	NA	japonica
GP776	temperate japonica	South Korea	NA	NA	japonica
GP777	temperate japonica	South Korea	NA	NA	japonica
GP779	temperate japonica	Japan	NA	NA	japonica
GP780	temperate japonica	Japan	NA	NA	japonica
GP782	temperate japonica	South Korea	NA	NA	japonica
GP783	temperate japonica	Japan	NA	NA	japonica
GP784	temperate japonica	Japan	NA	NA	japonica
GP785	indica	Japan	NA	NA	indica
GP786	temperate japonica	Japan	NA	NA	japonica
GP787	temperate japonica	Japan	NA	NA	japonica
GP788	temperate japonica	Japan	NA	NA	japonica
GP789	temperate japonica	Japan	NA	NA	japonica
GP790	temperate japonica	Japan	NA	NA	japonica
GP791	temperate japonica	Japan	NA	NA	japonica
GP792	temperate japonica	Japan	NA	NA	japonica
GP793	temperate japonica	Japan	NA	NA	japonica
GP794	temperate japonica	Japan	NA	NA	japonica
GP795	temperate japonica	Japan	NA	NA	japonica
GP796	temperate japonica	Japan	NA	NA	japonica
GP797	temperate japonica	Japan	NA	NA	japonica
GP798	temperate japonica	Japan	NA	NA	japonica
GP799	temperate japonica	Japan	NA	NA	japonica
GP800	temperate japonica	Japan	NA	NA	japonica
GP801	temperate japonica	Japan	NA	NA	japonica
GP802	temperate japonica	Japan	NA	NA	japonica
GP803	temperate japonica	Japan	NA	NA	japonica
GP804	temperate japonica	Japan	NA	NA	japonica
GP805	temperate japonica	Japan	NA	NA	japonica
GP806	temperate japonica	Japan	NA	NA	japonica
GP807	temperate japonica	Japan	NA	NA	japonica
GP808	temperate japonica	Japan	NA	NA	japonica
GP809	temperate japonica	Japan	NA	NA	japonica
GP810	temperate japonica	Japan	NA	NA	japonica
GP811	temperate japonica	Japan	NA	NA	japonica
GP812	temperate japonica	Japan	NA	NA	japonica
GP813	temperate japonica	Japan	NA	NA	japonica
GP814	temperate japonica	Japan	NA	NA	japonica
GP815	indica	Japan	NA	NA	indica
*According to Huang et al. (2012)
†According to Oryzabase (https://shigen.nig.ac.jp/rice/oryzabase/)

## Sheet: Table S2
Table S2 FST values among different rice groups calculated with smartpca [36]
	O. rufipogon	indica	aus	japonica
O. rufipogon	0	0.299	0.378	0.489
indica		0	0.597	0.698
aus			0	0.806
japonica				0
